# Supplementary material for: Public knowledge, attitudes, practices, and barriers to skin cancer screening in the United Arab Emirates
Source: PLoS One. 2025 Jan 31;20(1):e0316613. doi: 10.1371/journal.pone.0316613 (PMC11785263; doi:10.1371/journal.pone.0316613)
Supplement: S1 Data — (XLSX) [file pone.0316613.s001.xlsx]

## Sheet: 18 and above
Agreementonparticipation	Age	Gender	marital_status	education	income	insurance	smoking	family_history_skincancer	family_history_other_cancer	had_skin_cancer	had_early_screen_skincancer	info_source	skin_self_examination	K1	K2	K4	K5	K6	K7	K8	K9	A1	A2	A3	A4	A5	A6	A7	A8	A9	A10	P1	P2	P3	P4	P5	P6	P7	P8	P9	P10	P11	P12	P13	P14	barrier	K_score	A_score	P_score
I agree to participate انا اوافق على المشاركة	18	1	2	3	1	2	1	1	1	1	1	31	27	3	3	3	3	3	3	3	3	4	2	5	3	5	5	5	5	5	3	4	3	4	4	4	3	3	4	2	2	3	1	2	2	263	27	42	41
I agree to participate انا اوافق على المشاركة	18	2	2	1	1	2	1	1	1	1	1	40	27	3	1	3	3	3	3	3	3	5	4	4	4	4	4	4	4	4	2	2	3	3	3	3	3	2	2	1	3	1	1	2	3	146	25	39	32
I agree to participate انا اوافق على المشاركة	18	1	2	1	1	2	1	1	1	1	1	27	27	3	1	3	3	3	3	3	3	5	3	3	4	4	4	4	3	5	1	4	3	3	4	4	4	4	4	4	4	4	4	4	4	202	25	36	54
I agree to participate انا اوافق على المشاركة	18	2	2	1	1	2	3	1	1	1	1	50	27	3	3	3	3	3	3	3	2	3	3	3	3	5	5	5	3	3	2	3	2	3	2	2	2	1	1	1	1	1	1	2	1	121	26	35	23
I agree to participate انا اوافق على المشاركة	18	2	2	1	2	2	3	1	1	1	1	21	35	3	3	3	3	3	1	3	2	5	5	4	5	5	5	4	5	5	5	4	5	2	3	1	1	1	4	4	3	5	1	2	5	153	24	48	41
I agree to participate انا اوافق على المشاركة	18	1	2	1	1	1	1	1	1	1	1	93	49	3	3	3	3	3	1	3	1	5	5	3	4	5	4	4	5	5	3	4	2	1	3	1	1	1	5	2	1	4	1	1	1	19	23	43	28
I agree to participate انا اوافق على المشاركة	18	2	2	1	1	2	1	1	1	1	1	49	27	3	1	3	3	3	1	3	3	4	4	3	4	3	3	3	4	4	3	3	3	3	4	4	4	4	4	2	4	3	4	3	3	243	23	35	48
I agree to participate انا اوافق على المشاركة	18	1	2	3	1	2	1	1	1	1	1	34	27	3	3	1	3	3	3	3	2	5	5	5	5	5	3	5	5	5	5	5	2	1	5	3	3	5	5	1	1	3	3	1	1	105	24	48	39
I agree to participate انا اوافق على المشاركة	18	1	2	1	1	2	1	1	1	1	1	27	27	3	3	3	3	3	2	3	2	4	4	5	5	5	3	5	5	5	1	4	1	1	3	1	1	1	5	1	5	1	1	1	1	211	25	42	27
I agree to participate انا اوافق على المشاركة	18	1	2	1	1	2	1	1	1	1	1	32	27	3	3	1	3	3	3	1	3	4	3	3	4	4	4	2	3	2	3	4	3	3	5	5	5	5	5	5	4	4	4	3	4	115	21	32	59
I agree to participate انا اوافق على المشاركة	18	2	1	1	1	2	1	1	1	1	1	27	32	3	3	3	3	3	3	1	1	4	3	4	5	5	5	5	5	5	1	2	2	3	3	2	2	2	2	2	2	2	1	2	3	293	23	42	30
I agree to participate انا اوافق على المشاركة	18	1	2	3	1	2	1	1	1	1	2	28	27	3	3	1	3	1	3	3	3	4	3	5	4	4	3	2	2	3	3	3	3	3	4	4	4	5	5	4	4	2	1	2	3	168	23	33	47
I agree to participate انا اوافق على المشاركة	18	1	2	1	1	2	1	1	1	1	1	50	27	3	3	3	1	3	3	3	1	4	3	3	4	5	5	5	5	5	3	4	3	3	5	5	5	4	4	1	3	1	1	2	3	139	23	42	44
I agree to participate انا اوافق على المشاركة	18	1	2	3	1	2	3	1	1	1	1	27	27	3	3	3	3	3	3	1	1	4	1	5	4	5	3	4	4	3	3	3	3	4	4	5	5	5	5	4	3	3	1	2	3	147	23	36	50
I agree to participate انا اوافق على المشاركة	18	2	2	1	1	1	1	1	1	1	1	49	50	3	3	3	3	3	1	3	1	3	3	4	4	5	5	5	4	3	5	4	2	1	1	1	1	1	1	1	3	1	1	1	1	155	21	41	20
I agree to participate انا اوافق على المشاركة	18	1	2	2	1	2	1	1	1	1	1	34	27	3	3	2	3	3	1	3	2	4	4	3	4	5	5	5	5	5	3	1	1	2	5	5	5	5	1	1	1	1	1	1	1	52	23	43	31
I agree to participate انا اوافق على المشاركة	18	1	2	1	1	2	1	1	1	1	1	90	27	2	3	3	3	3	1	3	1	5	4	4	5	5	5	4	5	5	3	3	1	1	3	4	1	1	5	1	5	2	1	1	2	167	22	45	31
I agree to participate انا اوافق على المشاركة	18	1	2	1	1	2	1	1	1	1	1	52	4	3	3	2	3	3	2	3	1	5	5	5	5	5	5	5	5	5	5	3	5	4	4	2	1	5	5	5	1	5	5	5	5	227	23	50	55
I agree to participate انا اوافق على المشاركة	18	1	2	1	1	2	1	1	1	1	1	44	27	3	2	3	3	3	2	3	2	5	4	5	5	5	5	5	5	5	1	4	4	2	5	5	4	5	3	1	5	5	5	1	1	167	23	45	50
I agree to participate انا اوافق على المشاركة	18	1	2	1	1	2	1	1	1	1	1	50	27	1	3	3	1	3	3	3	1	4	3	4	3	3	4	4	4	4	3	4	3	4	5	5	5	5	5	1	2	2	1	2	2	41	21	36	46
I agree to participate انا اوافق على المشاركة	18	2	2	1	2	2	3	1	1	1	1	28	27	3	3	3	3	2	3	2	2	3	1	5	3	4	3	5	5	5	1	3	1	1	4	4	5	5	4	2	4	3	1	1	1	264	24	35	39
I agree to participate انا اوافق على المشاركة	18	1	2	1	1	2	1	1	1	1	1	50	27	2	3	1	3	3	3	1	1	5	2	3	4	3	3	3	4	5	1	3	3	3	4	4	4	4	4	3	3	3	3	3	4	51	20	33	48
I agree to participate انا اوافق على المشاركة	18	1	2	3	1	2	1	1	1	1	1	43	27	3	3	3	1	2	2	1	3	4	3	4	5	5	4	4	5	3	2	4	3	4	3	4	4	5	5	2	4	3	4	1	2	134	21	39	48
I agree to participate انا اوافق على المشاركة	18	1	1	1	1	2	1	1	1	1	1	28	27	3	3	2	2	2	1	3	3	5	2	4	3	5	5	4	4	5	3	3	3	4	3	3	3	3	5	1	1	1	1	1	1	25	20	40	33
I agree to participate انا اوافق على المشاركة	18	1	2	1	1	2	1	1	1	1	1	49	27	3	2	2	2	3	2	3	2	4	5	3	4	4	5	4	4	4	3	4	1	1	2	2	2	2	5	1	1	3	2	1	1	29	22	40	28
I agree to participate انا اوافق على المشاركة	18	1	2	3	1	2	1	1	2	1	1	49	27	1	3	2	2	3	1	3	1	1	4	4	4	1	5	3	1	2	3	3	5	2	2	2	1	4	5	2	1	1	2	1	1	105	19	28	32
I agree to participate انا اوافق على المشاركة	18	1	2	1	1	2	1	1	1	1	1	49	27	3	3	3	1	2	1	2	1	1	1	2	3	4	2	4	2	4	4	1	3	4	2	5	2	5	2	4	3	5	2	4	4	105	18	27	46
I agree to participate انا اوافق على المشاركة	18	1	2	3	1	2	1	1	1	1	1	49	50	2	1	2	3	3	1	3	2	3	4	1	1	1	1	1	1	1	3	2	3	1	3	3	2	1	2	1	1	1	3	2	3	105	20	17	28
I agree to participate انا اوافق على المشاركة	18	2	2	1	1	2	3	1	1	1	1	44	27	3	3	3	2	2	2	2	1	5	1	5	5	5	5	5	5	5	1	3	3	1	1	1	1	1	2	1	1	1	1	3	1	189	21	42	21
I agree to participate انا اوافق على المشاركة	18	1	2	1	1	2	1	1	1	1	1	27	46	2	2	2	2	1	2	2	2	5	5	4	4	5	4	5	5	4	2	3	1	1	4	1	1	1	1	1	2	1	1	1	2	235	17	43	21
I agree to participate انا اوافق على المشاركة	18	1	2	1	1	2	1	1	2	1	1	27	27	2	2	2	2	2	2	2	2	4	2	4	4	4	4	4	4	4	2	5	5	5	5	5	5	5	5	5	5	5	5	5	5	112	18	36	70
I agree to participate انا اوافق على المشاركة	19	1	2	3	1	2	1	1	1	1	1	6	27	3	3	3	3	3	3	3	3	4	1	5	5	5	4	4	3	3	3	3	3	4	5	5	5	5	5	5	5	5	4	4	4	73	27	37	62
I agree to participate انا اوافق على المشاركة	19	2	2	1	1	2	1	1	1	1	1	50	27	3	1	3	3	3	3	3	3	3	3	4	4	4	4	4	4	4	2	2	1	3	1	1	1	1	1	3	3	1	1	1	2	189	25	36	22
I agree to participate انا اوافق على المشاركة	19	1	2	3	1	2	1	1	2	1	1	49	27	3	3	3	3	3	3	3	1	2	4	4	4	4	4	4	4	4	3	3	1	1	5	5	5	3	5	1	1	1	1	1	1	212	25	37	34
I agree to participate انا اوافق على المشاركة	19	1	2	3	1	2	1	1	1	1	1	49	4	3	3	3	3	3	3	3	2	5	5	5	5	5	4	4	5	5	4	3	2	1	5	5	4	3	5	2	3	3	3	4	4	249	26	47	47
I agree to participate انا اوافق على المشاركة	19	1	2	1	1	2	1	1	1	1	1	28	9	3	3	3	3	3	3	3	1	4	5	4	4	4	5	4	4	4	5	3	3	4	4	3	4	4	4	3	2	3	3	3	4	280	25	43	47
I agree to participate انا اوافق على المشاركة	19	2	2	1	2	2	3	1	1	1	1	27	44	3	3	3	3	3	3	3	2	3	2	5	5	5	5	5	3	4	4	3	1	3	4	3	3	5	3	1	1	2	1	1	1	264	26	41	32
I agree to participate انا اوافق على المشاركة	19	1	2	3	1	2	1	1	1	1	1	50	23	3	3	1	3	3	3	3	2	5	2	4	5	5	4	5	3	5	2	3	1	5	5	5	5	5	5	1	1	2	1	1	1	117	24	40	41
I agree to participate انا اوافق على المشاركة	19	1	2	3	1	1	1	1	1	1	1	29	27	3	3	3	3	3	2	3	2	5	4	4	5	5	5	3	5	5	1	3	1	1	3	3	1	4	5	1	1	5	1	1	4	207	25	42	34
I agree to participate انا اوافق على المشاركة	19	1	2	3	1	2	1	1	1	1	1	49	27	3	3	3	3	3	1	3	2	5	4	4	4	5	4	4	5	5	2	3	1	5	5	5	5	5	4	4	2	3	3	4	2	213	22	42	51
I agree to participate انا اوافق على المشاركة	19	1	2	3	1	2	1	1	1	1	1	28	52	2	3	3	3	3	3	3	2	4	5	4	4	4	4	3	4	5	4	2	3	2	5	5	5	3	5	2	5	4	2	3	1	167	25	41	47
I agree to participate انا اوافق على المشاركة	19	2	2	3	1	2	1	1	1	1	1	49	52	3	2	3	2	3	3	3	3	5	1	5	5	5	5	5	5	5	1	2	1	1	1	1	1	1	1	1	1	1	1	2	3	30	24	42	18
I agree to participate انا اوافق على المشاركة	19	2	2	1	1	2	1	1	1	1	1	33	42	3	3	3	1	3	3	1	3	5	1	5	5	5	5	5	5	5	1	4	3	3	5	5	5	5	5	2	4	4	1	1	4	53	23	42	51
I agree to participate انا اوافق على المشاركة	19	1	2	3	1	2	1	1	1	1	1	35	27	3	1	3	1	3	3	3	3	4	3	4	5	4	4	4	3	4	3	4	3	4	4	4	4	4	5	4	4	3	1	1	2	50	21	38	47
I agree to participate انا اوافق على المشاركة	19	1	2	3	1	2	1	1	1	1	1	51	27	3	3	3	3	1	3	3	1	4	3	5	5	4	4	4	3	3	3	4	3	4	5	5	5	5	5	5	4	4	1	1	1	20	21	38	52
I agree to participate انا اوافق على المشاركة	19	2	2	1	1	2	1	1	1	1	1	37	27	3	3	3	3	3	1	3	1	4	3	5	5	5	5	5	5	5	4	3	3	3	4	4	4	4	5	3	3	2	1	2	3	189	23	46	44
I agree to participate انا اوافق على المشاركة	19	1	2	1	2	2	1	1	1	1	1	37	27	3	1	3	3	3	3	1	3	4	3	3	3	4	5	5	3	3	2	3	2	3	4	4	4	4	4	2	3	2	1	2	1	134	21	35	39
I agree to participate انا اوافق على المشاركة	19	1	2	2	1	2	1	1	1	1	1	28	27	3	3	3	3	3	3	1	1	4	3	3	3	3	3	3	3	3	3	3	2	2	4	4	4	4	4	1	1	1	1	1	1	183	21	31	33
I agree to participate انا اوافق على المشاركة	19	1	2	1	1	2	3	1	1	1	1	28	27	3	3	3	3	3	3	1	1	4	4	4	4	5	5	4	4	4	3	3	3	3	5	5	5	5	3	2	5	4	4	3	4	160	21	41	54
I agree to participate انا اوافق على المشاركة	19	2	2	1	1	2	1	1	1	1	1	52	24	3	2	3	3	3	1	3	2	5	5	5	5	5	5	5	5	5	2	2	1	1	1	1	1	1	1	1	1	4	1	1	1	194	23	47	18
I agree to participate انا اوافق على المشاركة	19	1	2	3	1	1	1	1	1	1	1	49	52	3	2	3	3	3	2	3	2	4	4	4	4	4	4	3	4	4	2	4	1	2	3	3	2	3	4	1	4	3	1	1	1	250	24	37	33
I agree to participate انا اوافق على المشاركة	19	1	2	4	4	2	1	1	1	1	1	2	41	2	2	3	3	3	3	3	1	5	4	4	4	4	2	1	2	4	3	2	1	3	1	2	3	1	2	1	3	1	4	4	1	120	23	33	29
I agree to participate انا اوافق على المشاركة	19	1	2	1	1	2	1	1	1	1	1	39	18	3	3	2	3	3	1	3	2	5	4	4	3	5	4	3	5	5	4	3	4	4	5	5	4	5	4	4	3	4	2	3	5	110	23	42	55
I agree to participate انا اوافق على المشاركة	19	1	2	3	2	2	3	1	2	1	1	67	27	2	3	3	3	3	1	3	1	5	5	5	5	5	3	4	5	5	1	3	1	2	1	1	1	1	1	1	1	1	1	1	1	111	22	43	17
I agree to participate انا اوافق على المشاركة	19	1	2	3	2	1	3	1	2	1	1	28	27	3	3	2	3	3	1	3	1	4	4	4	4	3	3	3	5	5	3	3	1	2	5	5	5	5	4	1	2	4	5	1	1	203	22	38	44
I agree to participate انا اوافق على المشاركة	19	1	2	3	1	2	1	1	1	1	1	9	27	3	3	3	2	3	1	3	1	4	3	4	5	4	3	4	4	5	1	3	3	3	4	4	4	5	5	1	3	2	1	2	2	216	20	37	42
I agree to participate انا اوافق على المشاركة	19	1	2	3	1	2	3	1	1	1	1	50	27	3	3	2	3	3	3	1	1	4	2	5	5	4	4	3	3	3	3	4	5	5	3	4	4	3	3	1	2	2	1	1	1	224	21	36	39
I agree to participate انا اوافق على المشاركة	19	1	1	1	1	2	1	1	1	1	1	28	27	3	3	3	3	2	3	1	2	3	4	2	3	3	4	4	4	4	4	3	2	3	2	4	4	4	3	5	5	3	2	1	1	189	22	35	42
I agree to participate انا اوافق على المشاركة	19	1	2	1	1	2	1	1	1	1	1	27	27	3	1	1	2	3	3	3	2	4	4	2	3	4	4	3	3	4	3	4	2	2	4	4	3	4	5	1	3	2	2	1	3	47	21	34	40
I agree to participate انا اوافق على المشاركة	19	2	2	1	2	2	1	1	1	1	1	42	22	1	3	2	2	2	3	3	3	4	2	3	3	3	3	4	3	3	3	3	2	3	1	1	1	1	4	4	4	3	3	2	3	209	21	31	35
I agree to participate انا اوافق على المشاركة	19	1	2	1	1	2	1	1	1	1	1	30	27	3	1	3	3	3	2	2	2	4	2	3	4	3	4	3	3	4	3	3	3	3	2	2	3	3	4	1	3	3	1	3	1	198	20	33	35
I agree to participate انا اوافق على المشاركة	19	1	2	1	1	2	1	1	1	1	1	49	27	2	3	3	3	2	2	3	2	4	3	4	4	5	4	5	5	4	2	3	1	1	1	1	1	1	5	2	5	5	4	1	4	63	22	40	35
I agree to participate انا اوافق على المشاركة	19	1	2	3	1	2	1	1	1	1	1	51	27	2	1	1	3	3	3	1	3	4	2	5	5	3	3	5	5	4	3	4	3	3	5	5	4	3	4	4	5	5	1	1	2	148	20	39	49
I agree to participate انا اوافق على المشاركة	19	1	2	3	2	2	1	1	1	1	1	50	27	3	3	1	3	3	2	2	2	4	3	4	5	5	3	5	5	5	3	3	2	4	4	4	4	3	3	4	3	4	4	3	3	251	20	42	48
I agree to participate انا اوافق على المشاركة	19	1	2	2	1	2	1	1	1	1	1	49	50	2	3	2	3	3	2	2	2	4	5	4	4	4	4	4	4	4	5	3	2	2	4	4	4	1	4	2	1	3	2	3	2	153	22	42	37
I agree to participate انا اوافق على المشاركة	19	2	2	3	1	2	1	1	1	1	1	49	27	3	2	1	1	3	3	2	1	5	3	3	3	1	5	3	2	5	4	5	1	5	4	4	2	3	5	1	5	3	2	5	5	105	19	34	50
I agree to participate انا اوافق على المشاركة	19	2	2	1	1	2	1	1	1	1	1	28	27	3	3	3	2	2	2	1	1	4	2	5	3	4	5	5	3	4	4	4	3	4	4	4	3	3	1	1	3	3	1	1	1	244	20	39	36
I agree to participate انا اوافق على المشاركة	19	1	2	3	1	2	1	1	1	1	1	39	49	2	2	2	2	3	2	3	2	4	5	5	5	5	5	5	5	5	2	4	3	3	5	5	4	5	4	3	5	5	5	5	5	172	20	46	61
I agree to participate انا اوافق على المشاركة	19	1	2	3	1	2	1	1	1	1	1	27	27	3	1	3	1	2	2	1	1	4	3	4	5	5	5	4	4	5	2	4	3	4	4	4	4	4	4	4	4	4	1	1	1	49	15	41	46
I agree to participate انا اوافق على المشاركة	19	1	2	3	1	2	1	1	1	1	1	49	27	2	1	1	1	2	1	3	1	1	3	3	1	3	2	5	2	5	4	5	1	2	3	1	1	5	2	5	1	5	1	3	3	153	13	29	38
I agree to participate انا اوافق على المشاركة	19	1	2	1	1	1	1	1	2	1	1	83	52	2	2	2	2	2	2	2	2	3	3	3	3	3	3	3	3	3	3	3	3	3	3	3	3	3	3	3	3	3	3	3	3	102	18	30	42
I agree to participate انا اوافق على المشاركة	19	1	2	3	1	2	1	1	1	1	1	76	27	2	2	2	2	2	2	2	2	5	4	5	3	4	4	4	4	4	3	4	4	4	4	4	4	3	4	1	1	3	2	1	2	34	18	40	41
I agree to participate انا اوافق على المشاركة	20	1	2	1	1	2	1	1	2	1	1	50	27	3	3	3	3	3	3	3	3	5	5	5	5	5	5	5	5	5	1	3	2	2	3	2	2	2	3	2	2	3	3	2	2	201	27	46	33
I agree to participate انا اوافق على المشاركة	20	1	2	3	4	2	1	1	2	1	1	75	14	3	3	3	3	3	3	3	1	5	5	5	5	5	5	5	5	5	2	2	1	3	5	5	5	5	5	5	1	5	5	5	5	194	25	47	57
I agree to participate انا اوافق على المشاركة	20	1	2	3	1	2	1	1	1	1	1	53	52	3	1	3	3	3	3	3	3	3	3	3	3	3	3	3	3	3	3	1	1	1	1	1	1	1	1	1	1	1	2	1	1	105	25	30	15
I agree to participate انا اوافق على المشاركة	20	1	1	3	1	2	1	1	1	1	1	36	27	3	1	3	3	3	3	3	3	5	1	5	5	5	5	5	5	5	1	3	3	4	3	3	4	5	5	4	4	4	4	3	4	169	25	42	53
I agree to participate انا اوافق على المشاركة	20	2	2	1	1	2	3	1	1	1	1	31	28	3	3	3	3	3	3	1	3	4	2	4	4	5	5	5	5	5	1	3	3	3	4	4	4	4	4	1	1	1	1	1	1	34	25	40	35
I agree to participate انا اوافق على المشاركة	20	1	2	3	1	2	1	1	1	1	1	50	27	3	3	3	3	3	1	3	3	5	1	5	4	4	5	4	3	3	3	4	3	3	4	4	5	5	5	1	2	1	1	1	1	27	25	37	40
I agree to participate انا اوافق على المشاركة	20	1	1	1	2	2	3	1	1	1	1	36	27	3	3	3	3	3	3	1	3	4	3	4	4	3	3	3	3	4	4	3	3	2	3	4	3	4	3	3	3	3	4	3	3	235	25	35	44
I agree to participate انا اوافق على المشاركة	20	1	1	3	1	2	1	1	1	1	1	39	27	3	3	3	3	3	3	3	2	3	3	4	3	5	5	4	3	5	5	3	2	3	4	4	4	3	4	1	2	1	1	1	2	24	26	40	35
I agree to participate انا اوافق على المشاركة	20	1	2	3	1	2	1	1	1	1	1	55	27	3	3	1	3	3	3	3	1	4	5	3	4	4	4	4	4	4	2	3	3	3	3	3	3	3	3	3	3	3	3	3	3	3	23	38	42
I agree to participate انا اوافق على المشاركة	20	2	2	2	1	2	1	1	1	1	1	84	27	3	3	3	1	3	1	3	3	5	1	5	5	5	5	5	5	5	1	4	1	1	1	1	1	1	5	1	3	2	2	1	1	204	23	42	25
I agree to participate انا اوافق على المشاركة	20	2	2	1	3	2	1	1	1	1	1	36	27	3	1	3	3	3	3	3	2	3	5	3	3	3	3	3	3	3	5	3	1	1	1	1	1	1	1	1	1	1	1	1	1	40	24	34	16
I agree to participate انا اوافق على المشاركة	20	1	1	3	1	2	1	1	2	1	1	21	41	3	3	3	3	1	3	1	3	4	3	3	3	4	4	4	4	4	2	3	3	2	2	2	2	2	2	1	2	3	1	1	1	222	23	35	27
I agree to participate انا اوافق على المشاركة	20	1	2	3	1	2	1	1	1	1	1	43	27	3	3	2	3	3	3	1	3	4	3	5	4	4	3	4	5	5	2	4	3	4	3	3	4	4	5	1	2	2	1	2	2	216	23	39	40
I agree to participate انا اوافق على المشاركة	20	2	2	3	1	2	1	1	1	1	1	36	27	3	3	3	3	3	1	3	1	4	2	5	3	3	5	5	5	5	3	4	3	3	3	5	5	5	4	4	5	4	3	3	3	50	23	40	54
I agree to participate انا اوافق على المشاركة	20	1	1	2	2	2	1	1	1	1	1	37	27	3	3	3	2	1	3	3	3	3	3	3	2	2	2	3	4	4	2	2	3	2	4	5	5	5	4	4	5	5	5	4	4	219	24	28	57
I agree to participate انا اوافق على المشاركة	20	2	2	1	1	2	1	1	1	1	1	45	13	3	3	3	3	1	3	3	1	3	2	4	5	5	5	3	4	5	3	3	5	5	4	3	3	3	3	3	5	5	3	4	3	238	23	39	52
I agree to participate انا اوافق على المشاركة	20	1	2	3	1	2	1	1	2	1	1	93	17	3	3	2	3	3	1	3	1	5	5	4	5	5	5	5	5	5	4	4	4	3	5	5	4	5	5	3	5	5	3	5	5	194	22	48	61
I agree to participate انا اوافق على المشاركة	20	1	2	3	1	2	1	1	1	1	1	52	51	1	3	3	3	3	1	3	1	4	4	4	5	5	4	4	5	4	4	2	2	1	4	4	3	4	4	2	1	3	2	2	1	160	21	43	35
I agree to participate انا اوافق على المشاركة	20	2	2	3	1	1	1	1	1	1	1	20	27	3	3	1	3	1	3	1	3	1	4	2	1	2	1	3	1	2	3	1	1	3	1	2	3	4	1	5	4	3	3	5	5	30	21	20	41
I agree to participate انا اوافق على المشاركة	20	1	2	3	1	2	1	1	1	1	1	49	27	2	3	3	3	3	2	3	2	4	4	5	5	5	5	5	4	5	3	4	1	1	3	2	2	3	5	2	4	3	3	2	2	153	24	45	37
I agree to participate انا اوافق على المشاركة	20	1	2	2	1	2	1	1	1	1	1	46	28	1	3	3	1	3	3	3	1	4	3	4	4	4	4	4	3	4	2	3	3	3	3	4	4	4	4	4	4	1	1	1	2	119	19	36	41
I agree to participate انا اوافق على المشاركة	20	1	2	3	1	2	1	1	1	1	1	50	27	3	2	2	3	3	3	1	3	4	2	4	3	3	4	5	4	4	1	4	3	3	3	5	5	5	5	5	5	4	2	2	2	241	22	34	53
I agree to participate انا اوافق على المشاركة	20	1	2	2	1	2	1	1	1	1	1	40	27	3	3	3	1	3	1	3	2	4	1	3	4	5	3	4	5	3	3	4	3	3	3	3	3	4	4	1	4	3	1	3	2	146	20	35	41
I agree to participate انا اوافق على المشاركة	20	1	2	3	1	2	1	1	2	1	1	28	27	3	3	3	3	1	3	1	1	4	3	4	3	4	4	3	5	4	4	3	3	2	3	2	2	2	2	3	2	1	1	1	1	140	21	38	28
I agree to participate انا اوافق على المشاركة	20	1	2	3	1	2	1	1	1	1	1	40	27	3	3	3	3	2	2	1	3	4	3	4	5	3	4	5	5	5	2	3	3	3	3	3	3	3	1	1	3	1	1	2	1	185	23	40	31
I agree to participate انا اوافق على المشاركة	20	2	2	1	1	2	1	1	1	1	1	10	27	3	3	3	3	1	3	2	2	4	3	3	5	5	5	4	4	5	4	3	3	4	3	3	3	3	3	1	3	2	1	2	1	229	23	42	35
I agree to participate انا اوافق على المشاركة	20	1	1	1	1	2	1	1	1	1	1	15	27	3	3	3	3	3	1	1	2	4	4	2	3	3	4	2	3	2	4	3	2	3	3	2	2	1	1	2	1	1	1	1	1	138	20	31	24
I agree to participate انا اوافق على المشاركة	20	1	2	1	1	2	1	1	1	1	1	50	27	3	3	2	3	3	1	1	3	3	3	4	5	5	5	5	4	4	3	3	4	4	5	5	5	5	5	1	1	1	1	1	1	160	21	41	42
I agree to participate انا اوافق على المشاركة	20	1	2	1	3	2	1	1	1	1	1	4	27	3	3	3	3	2	2	3	1	4	3	3	5	5	5	4	3	3	3	3	5	5	5	5	5	5	5	4	3	5	4	4	3	142	23	38	61
I agree to participate انا اوافق على المشاركة	20	1	2	3	1	2	1	1	1	1	1	27	27	2	3	2	3	3	2	3	1	5	5	5	5	5	5	5	5	5	3	3	2	3	2	3	2	1	5	1	1	3	1	1	1	169	22	48	29
I agree to participate انا اوافق على المشاركة	20	1	2	3	2	2	3	1	2	1	1	28	20	2	3	3	1	3	1	3	1	5	5	3	4	5	4	4	5	5	1	5	3	3	4	5	1	1	4	3	1	5	1	4	2	242	20	41	42
I agree to participate انا اوافق على المشاركة	20	1	2	3	1	2	1	1	2	1	1	94	27	3	1	2	2	3	3	3	1	1	4	5	5	5	5	5	5	5	4	3	3	4	4	4	3	5	5	5	5	4	2	2	3	96	21	44	52
I agree to participate انا اوافق على المشاركة	20	2	2	3	1	1	1	1	1	1	1	93	27	3	2	3	3	3	2	2	1	4	4	5	5	5	5	5	5	4	4	2	2	2	1	1	1	1	4	1	1	2	1	1	1	215	22	46	21
I agree to participate انا اوافق على المشاركة	20	1	2	2	1	2	1	1	1	1	1	49	27	3	3	2	3	2	3	2	2	4	5	5	3	3	4	4	4	5	4	5	4	4	4	4	3	3	5	3	5	5	5	5	5	215	22	41	60
I agree to participate انا اوافق على المشاركة	20	2	2	3	1	2	1	1	1	1	1	80	5	3	2	2	3	2	3	2	3	1	4	2	1	2	2	2	1	2	4	1	3	2	2	2	1	3	1	3	1	3	1	2	2	140	23	21	27
I agree to participate انا اوافق على المشاركة	20	1	2	2	1	1	1	1	1	1	1	49	52	3	3	1	2	2	2	3	3	5	5	5	5	5	5	5	5	5	1	4	5	5	4	4	5	5	5	4	4	3	3	3	5	29	22	46	59
I agree to participate انا اوافق على المشاركة	20	1	2	3	1	2	1	1	1	1	1	23	11	1	3	3	1	3	1	3	1	4	2	3	2	2	2	3	3	3	4	4	4	4	4	5	5	5	5	5	5	5	5	5	5	262	17	28	66
I agree to participate انا اوافق على المشاركة	20	1	2	3	1	1	1	1	1	1	1	50	27	2	3	2	3	3	2	3	2	4	4	4	3	4	4	4	4	4	3	3	2	1	2	2	2	1	5	1	1	2	2	1	1	127	23	38	26
I agree to participate انا اوافق على المشاركة	20	2	2	2	1	2	1	1	1	1	1	47	24	3	3	3	2	3	2	1	1	4	3	4	3	2	4	3	5	2	2	3	1	3	1	3	2	2	1	3	1	2	2	3	5	39	19	32	32
I agree to participate انا اوافق على المشاركة	20	1	2	3	1	2	1	1	1	1	1	32	27	3	2	2	2	3	3	1	3	4	2	5	3	4	4	3	4	5	1	4	3	4	3	3	3	5	5	5	4	4	1	1	1	160	20	35	46
I agree to participate انا اوافق على المشاركة	20	1	1	3	3	2	1	1	1	1	1	44	21	3	3	1	3	1	2	1	3	4	1	4	5	4	5	4	5	4	1	2	4	3	2	3	4	3	2	4	4	3	2	1	3	183	19	37	40
I agree to participate انا اوافق على المشاركة	20	2	1	3	2	2	1	1	1	1	1	6	51	3	3	1	3	1	2	1	3	4	1	4	5	4	5	4	5	4	1	2	4	3	2	4	5	2	4	2	1	2	3	4	5	161	19	37	43
I agree to participate انا اوافق على المشاركة	20	2	1	3	2	2	1	1	1	1	1	11	27	1	1	3	3	3	3	2	2	3	3	3	4	4	4	5	4	5	4	4	3	3	5	5	5	5	4	2	3	2	1	1	1	189	19	39	44
I agree to participate انا اوافق على المشاركة	20	1	2	1	1	2	1	1	1	1	1	43	27	3	3	3	3	1	2	2	2	4	1	3	3	3	4	4	3	3	4	3	3	4	3	3	3	3	3	1	2	1	1	1	1	266	20	32	32
I agree to participate انا اوافق على المشاركة	20	1	2	3	1	2	1	1	1	1	1	28	27	3	3	3	3	1	2	2	2	4	3	5	5	4	3	3	5	4	4	3	3	4	4	5	5	5	3	2	1	1	1	1	1	237	22	40	39
I agree to participate انا اوافق على المشاركة	20	1	2	3	3	2	1	1	1	1	1	44	27	3	3	3	2	2	1	1	3	4	3	5	5	4	3	3	5	4	3	3	2	2	2	2	2	1	2	1	1	2	1	1	1	267	21	39	23
I agree to participate انا اوافق على المشاركة	20	1	2	3	1	2	1	1	1	1	1	50	27	3	3	3	3	2	2	2	2	5	1	5	4	4	5	5	3	4	1	3	3	3	4	4	3	4	3	2	3	3	1	2	1	54	23	37	39
I agree to participate انا اوافق على المشاركة	20	1	2	3	1	2	1	1	1	1	1	42	27	3	2	2	2	3	3	3	2	4	1	5	5	5	5	5	4	4	1	3	3	4	4	4	4	3	5	2	3	2	2	2	2	169	22	39	43
I agree to participate انا اوافق على المشاركة	20	1	2	3	3	2	1	1	1	1	1	60	5	3	3	1	3	1	2	1	3	4	1	4	5	4	5	4	5	4	1	2	4	3	2	3	4	3	2	3	4	3	2	3	4	161	19	37	42
I agree to participate انا اوافق على المشاركة	20	2	2	1	1	2	1	1	1	1	1	4	27	3	3	2	2	3	3	2	2	3	5	2	3	3	4	5	5	5	3	4	5	3	3	3	5	5	5	1	2	3	1	1	3	246	23	38	44
I agree to participate انا اوافق على المشاركة	20	2	2	3	1	2	1	1	1	1	1	50	47	3	1	3	2	3	2	2	2	3	3	3	3	3	3	3	3	3	3	3	3	3	3	3	3	3	3	3	3	3	3	3	3	153	20	30	42
I agree to participate انا اوافق على المشاركة	20	1	2	1	1	2	1	1	2	1	1	78	27	2	3	2	3	3	2	2	1	4	4	4	3	3	3	3	3	3	3	3	5	5	4	4	4	4	4	4	4	4	4	4	4	176	20	33	57
I agree to participate انا اوافق على المشاركة	20	2	2	3	1	2	1	1	1	1	1	6	5	3	2	2	3	1	2	3	2	4	1	3	4	5	3	4	4	5	3	1	3	4	3	4	3	4	5	4	3	4	5	3	2	88	21	36	48
I agree to participate انا اوافق على المشاركة	20	1	2	3	1	2	3	1	1	1	1	27	14	3	1	1	3	1	3	1	1	4	5	5	5	5	5	5	5	5	1	4	3	3	4	4	4	4	5	4	3	4	1	2	2	223	15	45	47
I agree to participate انا اوافق على المشاركة	20	2	2	3	1	2	1	1	1	1	1	36	27	3	1	3	3	1	1	2	2	5	1	5	5	4	3	4	4	3	3	3	3	4	3	3	3	3	3	1	3	3	2	1	1	89	19	37	36
I agree to participate انا اوافق على المشاركة	20	1	2	3	2	2	1	1	1	1	1	3	27	3	1	1	1	3	1	3	2	4	2	3	3	5	4	5	5	5	4	3	3	3	5	5	5	5	5	1	3	2	1	1	1	125	16	40	43
I agree to participate انا اوافق على المشاركة	20	2	2	1	1	2	1	1	1	1	1	50	27	3	3	3	1	2	2	2	2	4	3	5	3	5	5	5	3	3	3	3	1	3	1	1	1	1	1	1	1	1	1	1	1	233	21	39	18
I agree to participate انا اوافق على المشاركة	20	2	2	3	1	2	1	1	1	1	1	20	24	3	2	1	1	1	2	3	2	4	3	5	4	4	3	5	3	4	1	3	3	4	4	2	4	3	4	4	4	3	4	5	3	16	18	36	50
I agree to participate انا اوافق على المشاركة	20	1	1	1	1	2	1	1	2	2	2	54	41	3	3	1	2	2	2	1	2	4	3	4	4	3	3	3	4	3	3	4	3	4	4	3	4	3	3	3	3	4	3	4	3	33	18	34	48
I agree to participate انا اوافق على المشاركة	20	1	2	3	2	2	1	1	1	1	1	49	27	3	2	2	2	2	2	2	2	1	2	1	1	5	4	5	5	5	2	3	1	5	5	5	5	1	5	1	5	5	5	5	5	288	20	31	56
I agree to participate انا اوافق على المشاركة	20	1	2	3	1	2	1	1	2	1	1	26	27	2	3	2	2	2	1	1	2	4	5	3	3	4	4	4	5	4	2	2	4	1	4	3	3	1	5	1	4	2	1	1	1	233	18	38	33
I agree to participate انا اوافق على المشاركة	20	2	2	3	3	2	1	1	1	1	1	49	27	2	2	2	2	3	2	2	2	3	4	3	3	3	3	2	2	1	4	2	2	2	2	2	2	2	3	2	2	3	1	3	2	3	19	28	30
I agree to participate انا اوافق على المشاركة	20	1	2	1	1	1	1	1	1	1	1	28	33	3	1	2	2	1	1	2	2	4	3	4	5	5	5	4	5	4	2	4	3	4	4	4	4	4	4	1	1	1	1	1	1	84	17	41	37
I agree to participate انا اوافق على المشاركة	21	1	2	3	1	2	1	1	1	1	1	28	27	3	3	3	3	3	3	3	3	3	2	5	5	5	5	5	4	3	1	3	2	4	5	5	4	4	4	5	4	3	3	3	3	133	27	38	52
I agree to participate انا اوافق على المشاركة	21	1	2	1	1	2	1	1	1	1	1	63	37	3	1	3	3	3	3	3	3	1	5	1	1	1	1	5	5	5	1	5	5	5	5	5	5	5	5	5	5	5	5	5	5	295	25	26	70
I agree to participate انا اوافق على المشاركة	21	1	2	2	2	2	1	1	1	1	1	28	25	3	3	3	2	3	3	3	3	5	5	5	5	5	5	3	5	5	4	3	5	1	1	1	1	1	5	1	1	5	5	1	5	153	24	47	36
I agree to participate انا اوافق على المشاركة	21	1	1	2	2	2	1	1	1	1	1	27	47	3	3	3	3	1	3	3	3	4	3	4	3	3	4	3	4	4	2	4	4	4	5	5	5	5	5	2	5	4	2	4	4	172	25	34	58
I agree to participate انا اوافق على المشاركة	21	1	2	1	1	2	1	1	1	1	1	46	27	3	1	3	3	3	3	3	3	4	2	4	3	4	4	5	5	4	2	4	3	4	3	4	4	3	3	4	3	3	1	3	4	93	25	37	46
I agree to participate انا اوافق على المشاركة	21	1	2	3	1	2	1	1	1	1	1	35	27	3	3	3	3	1	3	3	3	4	3	4	5	5	4	4	5	5	2	4	3	3	3	3	3	3	4	3	3	3	1	3	2	174	25	41	41
I agree to participate انا اوافق على المشاركة	21	1	2	1	1	2	1	1	1	1	1	28	22	3	1	3	3	3	3	3	3	4	3	4	3	4	4	4	4	3	4	3	3	3	4	4	4	4	4	2	2	3	1	2	3	43	25	37	42
I agree to participate انا اوافق على المشاركة	21	1	2	3	1	1	1	1	1	1	1	28	27	3	3	3	3	3	1	3	3	4	3	3	5	5	4	4	2	2	3	3	2	2	2	2	2	2	3	1	3	1	1	1	3	153	25	35	28
I agree to participate انا اوافق على المشاركة	21	2	2	1	1	2	3	1	1	1	1	40	6	3	3	3	3	3	3	3	2	4	3	5	4	3	5	3	4	3	3	3	1	3	1	1	1	1	1	3	2	1	2	3	2	184	26	37	25
I agree to participate انا اوافق على المشاركة	21	1	2	2	1	2	1	1	2	1	1	34	40	3	3	1	3	3	3	3	2	4	4	3	3	5	5	4	4	5	3	3	4	1	3	2	1	3	5	1	1	2	1	1	1	183	24	40	29
I agree to participate انا اوافق على المشاركة	21	1	2	3	1	2	1	1	1	1	1	54	46	3	3	3	3	3	2	3	1	4	5	4	5	4	4	4	4	4	4	3	2	4	1	1	1	1	5	1	1	4	1	1	1	210	24	42	27
I agree to participate انا اوافق على المشاركة	21	2	2	3	1	2	1	1	1	1	1	7	27	3	3	3	3	3	2	3	1	4	3	4	3	4	4	4	4	3	3	4	3	3	4	3	4	4	4	1	3	4	1	1	1	201	22	36	40
I agree to participate انا اوافق على المشاركة	21	2	1	1	1	2	3	1	1	1	1	39	41	3	1	3	1	3	3	3	3	3	3	3	3	3	3	3	3	3	3	4	4	4	4	3	4	3	3	3	3	3	3	4	4	190	23	30	49
I agree to participate انا اوافق على المشاركة	21	1	2	3	4	2	3	1	1	1	1	27	27	3	3	3	3	3	1	3	1	1	4	2	1	1	1	1	1	1	5	2	2	2	2	2	2	2	2	2	2	2	2	2	2	284	23	18	28
I agree to participate انا اوافق على المشاركة	21	1	2	3	1	1	1	1	1	1	1	43	33	3	3	3	1	3	3	3	1	4	3	4	4	4	5	5	5	5	1	4	3	3	4	4	4	4	4	4	4	4	4	4	4	116	23	40	54
I agree to participate انا اوافق على المشاركة	21	1	1	2	1	1	1	1	1	1	1	31	27	3	3	3	3	3	1	1	3	4	2	3	4	5	5	4	4	4	1	4	3	4	3	4	3	3	3	4	3	3	3	4	4	59	21	36	48
I agree to participate انا اوافق على المشاركة	21	2	2	2	1	1	3	1	1	1	1	78	8	3	3	3	3	3	1	3	2	5	5	5	5	5	5	5	5	5	1	4	1	5	2	1	2	2	2	3	3	5	5	5	5	186	24	46	45
I agree to participate انا اوافق على المشاركة	21	1	2	1	2	2	3	1	1	1	1	40	32	3	3	3	1	3	3	3	2	4	3	5	5	4	4	4	3	5	1	4	3	3	4	4	4	3	3	1	2	1	1	1	2	264	24	38	36
I agree to participate انا اوافق على المشاركة	21	1	2	3	2	2	1	1	1	1	1	36	27	3	3	3	3	1	3	3	2	3	3	3	3	4	3	5	5	2	4	3	3	3	4	4	4	4	4	1	1	2	1	2	1	57	24	35	37
I agree to participate انا اوافق على المشاركة	21	2	2	3	1	2	1	1	1	1	1	40	27	3	3	3	1	3	3	3	1	4	2	4	4	3	3	4	4	3	3	4	3	4	3	3	3	3	3	3	4	2	1	1	1	196	23	34	38
I agree to participate انا اوافق على المشاركة	21	1	2	3	1	2	1	1	1	1	1	36	27	3	3	3	3	3	1	1	3	4	3	3	5	5	4	5	5	5	4	3	3	3	4	4	5	4	3	2	3	2	3	3	3	153	23	43	45
I agree to participate انا اوافق على المشاركة	21	2	2	3	1	1	1	1	1	1	1	36	27	3	3	1	3	3	3	3	1	5	2	4	5	5	3	3	3	3	3	4	3	3	3	3	2	2	2	2	1	1	3	1	3	184	23	36	33
I agree to participate انا اوافق على المشاركة	21	2	1	3	2	2	1	1	1	1	1	45	27	3	3	3	3	3	2	1	3	3	2	3	4	5	4	5	5	5	1	3	2	5	4	4	4	5	5	4	3	3	3	5	2	217	24	37	52
I agree to participate انا اوافق على المشاركة	21	2	2	3	2	2	1	1	1	1	1	75	27	3	3	3	2	3	1	3	2	5	3	5	5	5	4	4	3	5	2	4	3	3	1	1	1	1	1	3	1	3	3	1	1	160	23	41	27
I agree to participate انا اوافق على المشاركة	21	1	2	2	2	2	1	1	2	1	1	50	27	2	3	3	2	3	3	3	2	1	4	1	1	1	1	1	1	1	4	4	2	2	5	3	5	3	5	1	1	3	1	1	3	160	24	16	39
I agree to participate انا اوافق على المشاركة	21	2	2	3	2	2	3	1	1	1	1	20	43	3	1	1	3	3	2	3	3	4	2	5	5	3	5	3	4	4	2	3	3	2	3	2	2	4	4	4	2	2	4	3	3	78	22	37	41
I agree to participate انا اوافق على المشاركة	21	2	2	3	1	2	1	1	1	1	1	37	27	3	3	1	1	1	3	3	3	4	3	4	3	4	4	4	3	3	2	4	3	3	3	4	4	4	4	2	3	3	4	4	3	194	19	34	48
I agree to participate انا اوافق على المشاركة	21	1	2	3	1	2	1	1	1	1	1	35	27	3	3	1	1	3	3	3	2	5	2	3	3	3	4	4	3	3	3	4	3	4	5	5	5	5	5	1	3	3	1	3	1	222	22	33	48
I agree to participate انا اوافق على المشاركة	21	1	2	3	1	2	1	1	1	1	1	28	27	3	3	3	1	3	3	1	1	4	3	4	4	4	3	4	5	5	3	4	3	4	4	5	5	5	5	5	4	4	4	3	4	129	21	39	59
I agree to participate انا اوافق على المشاركة	21	2	2	1	1	2	1	1	1	1	1	16	27	3	3	3	1	3	1	3	2	4	3	4	4	3	3	5	5	5	4	4	3	3	4	4	4	4	4	2	3	2	2	2	1	205	22	40	42
I agree to participate انا اوافق على المشاركة	21	1	2	1	1	2	1	1	1	1	1	40	27	3	3	2	2	3	3	3	1	4	3	5	5	4	4	5	5	3	3	3	4	4	5	5	5	5	5	2	2	2	1	1	1	235	21	41	45
I agree to participate انا اوافق على المشاركة	21	1	2	3	1	2	1	1	2	1	1	50	35	3	3	3	3	2	2	3	2	5	4	4	4	4	4	5	5	5	3	2	1	4	5	1	5	5	5	1	3	4	3	1	1	167	24	43	41
I agree to participate انا اوافق على المشاركة	21	1	2	3	1	2	1	1	1	1	1	43	50	3	2	3	3	3	2	3	2	4	2	4	4	4	4	4	4	5	3	3	3	3	5	4	4	5	5	3	5	3	3	3	4	213	23	38	53
I agree to participate انا اوافق على المشاركة	21	2	2	3	1	1	1	1	1	1	1	51	27	3	3	3	2	3	1	3	1	4	3	5	5	4	3	3	3	5	1	3	3	4	4	4	5	5	4	1	1	2	1	1	3	235	22	36	41
I agree to participate انا اوافق على المشاركة	21	2	2	1	1	2	1	1	1	1	1	40	23	3	3	3	3	3	2	2	2	3	4	5	3	4	3	4	5	5	1	3	2	1	2	1	1	1	3	1	1	1	1	1	1	177	24	37	20
I agree to participate انا اوافق على المشاركة	21	1	1	1	1	2	3	1	1	1	1	45	27	3	3	2	3	3	2	2	3	3	1	5	3	4	3	5	5	4	3	3	4	3	5	5	5	5	3	2	2	1	1	2	1	134	23	36	42
I agree to participate انا اوافق على المشاركة	21	1	2	3	1	2	1	1	1	1	1	65	27	3	3	2	3	3	2	2	2	2	3	2	2	3	2	2	2	3	4	3	3	3	2	3	3	2	3	4	3	2	3	1	4	73	22	25	39
I agree to participate انا اوافق على المشاركة	21	1	2	4	4	2	1	1	1	1	1	86	46	2	3	2	3	2	3	3	2	3	5	5	4	5	1	4	2	4	4	3	1	5	2	4	2	2	5	4	2	4	1	5	2	258	21	37	42
I agree to participate انا اوافق على المشاركة	21	2	2	1	2	2	1	1	1	1	1	34	3	3	2	3	3	3	2	2	2	1	4	1	1	1	1	1	1	1	5	3	1	3	1	1	1	1	3	1	1	1	1	1	1	174	22	17	20
I agree to participate انا اوافق على المشاركة	21	2	2	3	1	1	1	1	1	1	1	79	21	3	2	2	3	2	3	2	3	1	4	1	2	1	2	1	2	1	4	2	1	2	1	2	1	2	1	2	1	2	1	2	2	8	23	19	22
I agree to participate انا اوافق على المشاركة	21	1	2	3	1	2	1	1	1	1	1	49	27	1	3	2	3	3	2	3	2	3	3	3	1	1	1	1	1	1	5	2	2	2	2	2	2	2	2	2	2	2	2	2	2	160	22	20	28
I agree to participate انا اوافق على المشاركة	21	2	2	3	1	2	1	1	1	1	1	43	21	3	1	3	2	3	2	3	2	1	3	1	3	1	3	1	2	1	4	1	3	1	3	1	3	1	4	1	4	1	4	2	4	64	21	20	33
I agree to participate انا اوافق على المشاركة	21	2	2	3	1	2	1	1	1	1	1	49	10	3	2	2	3	2	3	2	3	1	3	1	2	1	2	5	2	4	4	1	3	1	1	1	3	1	1	3	1	3	1	3	1	146	23	25	24
I agree to participate انا اوافق على المشاركة	21	1	2	3	2	2	1	1	1	1	1	47	24	3	2	1	3	1	3	1	3	1	4	1	2	1	1	2	1	2	5	1	2	1	2	1	2	1	2	1	2	1	2	1	2	281	20	20	21
I agree to participate انا اوافق على المشاركة	21	1	2	3	1	2	1	1	1	1	1	44	27	3	3	2	1	3	1	3	1	4	3	4	4	5	4	4	3	4	2	4	3	3	4	4	4	4	5	4	3	4	1	1	1	274	19	37	45
I agree to participate انا اوافق على المشاركة	21	1	2	3	3	2	1	1	1	1	1	6	4	3	3	1	3	1	2	1	3	4	2	5	4	5	4	5	4	5	2	2	4	3	2	4	5	3	2	4	5	4	3	2	4	161	19	40	47
I agree to participate انا اوافق على المشاركة	21	2	2	3	3	2	1	1	1	1	1	64	10	3	3	1	3	1	2	1	3	4	1	4	5	4	5	4	4	5	2	2	4	3	2	1	2	3	4	5	4	3	2	1	2	174	19	38	38
I agree to participate انا اوافق على المشاركة	21	1	1	1	1	1	1	1	1	1	1	35	27	3	3	3	3	1	1	2	2	3	3	3	3	3	3	3	3	3	3	2	2	2	2	2	2	2	2	2	2	2	2	2	2	245	21	30	28
I agree to participate انا اوافق على المشاركة	21	1	2	3	2	2	1	1	1	1	1	50	20	2	3	3	2	3	2	3	2	4	5	3	4	5	5	5	5	5	3	3	3	3	4	4	4	5	3	2	4	4	2	2	3	39	22	44	46
I agree to participate انا اوافق على المشاركة	21	1	2	1	1	2	3	1	1	1	1	37	34	3	3	3	3	2	2	2	2	3	1	1	3	3	4	5	5	3	1	3	2	5	5	5	4	5	4	1	3	2	1	1	1	205	23	29	42
I agree to participate انا اوافق على المشاركة	21	1	2	3	2	2	1	1	1	1	1	44	27	3	3	3	2	2	3	2	2	3	1	5	5	3	5	5	4	3	4	3	2	3	4	5	5	5	5	1	2	1	1	1	1	264	23	38	39
I agree to participate انا اوافق على المشاركة	21	2	2	3	1	2	1	1	1	1	1	49	41	2	2	2	3	3	2	3	2	5	4	5	5	5	5	5	5	5	4	4	2	1	1	1	1	1	3	1	3	5	1	5	5	166	22	48	34
I agree to participate انا اوافق على المشاركة	21	2	2	3	1	2	1	1	1	1	1	47	27	3	2	1	3	2	3	1	2	4	3	4	2	4	2	4	2	4	4	1	4	2	4	3	2	4	2	4	3	2	2	2	2	98	18	33	37
I agree to participate انا اوافق على المشاركة	21	1	2	3	1	1	1	1	1	1	1	31	24	3	2	1	3	2	1	3	1	4	4	4	3	3	2	4	2	3	1	3	4	2	3	4	2	4	2	3	4	2	4	3	4	11	17	30	44
I agree to participate انا اوافق على المشاركة	21	1	2	2	3	2	1	1	1	1	1	6	16	2	1	1	2	3	2	3	3	5	3	5	4	3	4	5	3	4	1	5	3	5	3	5	3	4	4	3	5	3	5	4	4	84	18	37	56
I agree to participate انا اوافق على المشاركة	21	1	2	3	1	2	1	1	1	1	1	8	5	3	2	1	1	2	3	1	3	3	1	4	4	3	5	3	4	4	1	3	5	3	4	5	3	5	3	3	5	3	4	4	4	296	19	32	54
I agree to participate انا اوافق على المشاركة	21	2	1	3	3	2	1	1	1	1	1	46	6	3	2	3	1	2	1	3	2	4	2	5	4	4	3	4	3	4	2	3	4	3	4	2	4	3	5	3	2	5	4	4	4	81	18	35	50
I agree to participate انا اوافق على المشاركة	21	1	2	3	1	2	1	1	1	1	1	28	27	3	3	2	2	3	1	1	2	4	3	3	5	5	5	4	4	3	3	3	3	4	3	3	3	3	3	1	2	1	1	1	1	224	19	39	32
I agree to participate انا اوافق على المشاركة	21	2	2	3	1	1	1	1	1	1	1	49	52	3	2	2	3	3	2	2	2	3	4	1	3	1	1	3	1	3	4	2	2	2	1	1	1	1	2	1	1	3	3	1	1	161	21	24	22
I agree to participate انا اوافق على المشاركة	21	2	2	3	1	2	1	1	1	1	1	27	27	1	3	1	3	3	1	2	2	4	3	3	5	5	5	4	3	3	3	4	4	4	5	5	5	5	5	1	3	2	3	1	1	155	17	38	48
I agree to participate انا اوافق على المشاركة	21	1	1	3	2	2	1	1	1	1	1	43	27	3	3	3	1	1	2	2	2	3	4	3	4	3	4	3	3	5	1	3	2	2	4	4	5	4	5	2	2	3	2	1	3	222	20	33	42
I agree to participate انا اوافق على المشاركة	21	1	2	1	2	2	1	1	1	1	1	10	27	3	3	2	3	2	2	2	1	3	4	4	5	5	4	5	3	5	2	3	2	4	4	4	4	4	5	5	4	1	1	1	1	195	21	40	43
I agree to participate انا اوافق على المشاركة	21	2	1	3	3	2	1	1	1	1	1	82	6	2	3	1	2	1	3	1	2	5	2	5	4	5	5	4	5	4	1	5	4	3	2	1	2	3	4	5	4	3	2	1	2	174	18	40	41
I agree to participate انا اوافق على المشاركة	21	2	1	3	3	2	1	1	1	1	1	67	10	2	3	1	2	1	3	1	2	5	2	5	4	5	4	5	4	5	2	5	4	3	4	5	4	3	4	5	4	3	4	5	4	174	18	41	57
I agree to participate انا اوافق على المشاركة	21	1	2	3	1	1	1	1	1	1	1	52	52	2	2	2	3	3	2	1	2	4	4	4	4	4	4	4	5	5	3	4	3	2	5	5	5	2	5	4	2	4	4	3	3	139	20	41	51
I agree to participate انا اوافق على المشاركة	21	1	1	2	1	2	1	1	1	1	1	60	52	1	3	1	1	1	1	1	1	1	5	1	1	1	1	1	1	1	5	2	2	2	2	2	2	1	1	3	2	1	1	3	2	256	11	18	26
I agree to participate انا اوافق على المشاركة	22	1	2	3	4	2	1	1	1	1	1	29	11	3	3	3	3	3	3	3	3	4	1	5	5	3	3	4	4	5	3	3	2	2	2	3	3	3	2	2	1	1	2	2	3	211	27	37	31
I agree to participate انا اوافق على المشاركة	22	1	2	3	1	2	3	1	1	1	1	28	27	3	3	3	3	3	3	3	3	3	1	5	3	4	3	5	4	3	3	3	1	2	4	4	5	3	4	5	3	3	4	5	3	139	27	34	49
I agree to participate انا اوافق على المشاركة	22	2	2	3	1	2	1	1	1	1	1	37	27	3	3	3	3	1	3	3	3	4	5	3	4	4	4	3	4	3	2	4	3	4	2	2	2	2	3	1	2	2	3	2	3	75	25	36	35
I agree to participate انا اوافق على المشاركة	22	2	2	3	1	2	1	1	1	1	1	49	27	3	1	3	3	3	3	3	3	4	3	3	4	5	4	5	4	5	2	4	3	4	2	2	2	1	2	1	1	2	1	2	3	246	25	39	30
I agree to participate انا اوافق على المشاركة	22	2	2	3	1	2	1	1	1	1	1	43	32	3	1	3	3	3	3	3	3	4	3	3	3	3	4	5	5	5	1	4	5	5	4	4	4	4	4	4	4	3	4	4	3	97	25	36	56
I agree to participate انا اوافق على المشاركة	22	1	1	3	1	2	1	1	1	1	1	51	27	3	3	3	1	3	3	3	3	4	3	3	3	4	5	5	5	5	1	4	3	4	4	5	5	5	5	1	4	5	1	1	1	52	25	38	48
I agree to participate انا اوافق على المشاركة	22	2	2	3	1	2	1	1	1	1	1	43	27	3	3	3	3	3	3	3	2	5	1	5	5	5	5	5	5	5	4	3	3	2	2	2	2	2	4	2	2	1	1	1	2	233	26	45	29
I agree to participate انا اوافق على المشاركة	22	2	2	2	3	2	2	1	2	1	1	48	32	3	2	1	3	3	3	3	3	4	3	4	5	5	5	4	3	4	2	4	3	3	2	2	2	4	4	4	4	3	3	3	4	101	24	39	45
I agree to participate انا اوافق على المشاركة	22	1	2	3	2	2	1	1	1	1	1	37	32	3	3	2	3	3	3	3	2	5	5	5	5	4	3	3	5	5	3	3	1	2	5	4	2	4	5	1	1	1	1	1	1	167	24	43	32
I agree to participate انا اوافق على المشاركة	22	2	1	3	1	2	1	1	1	1	1	28	27	3	3	3	3	1	3	3	1	3	3	3	4	3	4	3	4	3	3	4	3	3	3	3	3	3	3	3	3	3	3	3	3	165	23	33	43
I agree to participate انا اوافق على المشاركة	22	1	2	3	1	2	1	1	1	1	1	34	27	3	3	1	3	3	1	3	3	4	3	4	4	3	3	3	4	3	2	4	3	3	2	2	2	2	4	1	1	1	1	3	3	105	21	33	32
I agree to participate انا اوافق على المشاركة	22	1	1	2	1	2	1	1	1	1	1	35	27	3	3	1	3	3	1	3	3	4	3	5	5	4	5	4	4	3	3	4	4	3	3	5	5	5	4	4	3	3	3	4	3	289	21	40	53
I agree to participate انا اوافق على المشاركة	22	1	2	1	1	2	1	1	1	1	1	35	27	3	3	3	3	3	1	3	2	4	3	3	3	4	5	3	4	3	3	3	3	3	5	5	5	5	5	1	2	2	1	2	1	184	22	35	43
I agree to participate انا اوافق على المشاركة	22	1	2	1	1	2	1	1	1	1	1	37	27	3	3	3	3	3	3	1	2	3	3	4	3	5	5	4	4	3	4	3	3	3	4	4	4	4	4	1	1	1	1	2	1	182	24	38	36
I agree to participate انا اوافق على المشاركة	22	2	2	3	1	2	1	1	1	1	1	44	27	3	3	3	3	1	1	3	3	3	2	4	4	5	5	3	3	3	4	3	3	4	2	2	2	2	2	1	1	1	1	1	1	230	21	36	26
I agree to participate انا اوافق على المشاركة	22	1	2	3	2	2	1	1	1	1	1	36	27	3	3	3	3	1	1	3	3	3	3	4	4	4	3	3	3	3	4	3	2	3	3	2	2	2	2	2	2	2	3	2	2	139	23	34	32
I agree to participate انا اوافق على المشاركة	22	1	2	3	1	2	1	1	1	1	1	49	27	3	2	3	2	3	3	3	2	4	5	4	3	5	4	4	4	5	1	5	1	4	3	2	4	3	2	2	4	3	3	2	5	153	22	39	43
I agree to participate انا اوافق على المشاركة	22	2	2	3	2	2	1	1	1	1	1	35	27	3	3	1	1	3	3	2	3	5	1	5	5	5	5	5	5	5	1	3	3	3	2	2	2	1	5	1	1	1	1	1	1	174	20	42	27
I agree to participate انا اوافق على المشاركة	22	1	2	1	1	2	1	1	1	1	1	35	27	3	3	3	3	1	1	3	2	4	3	4	4	3	3	4	5	5	4	3	3	3	4	4	4	3	3	1	3	4	1	1	2	184	22	39	39
I agree to participate انا اوافق على المشاركة	22	2	1	3	3	2	3	1	1	1	1	38	27	3	3	2	3	1	3	3	1	3	1	3	4	5	3	4	5	3	3	3	2	3	4	5	3	3	4	3	3	4	3	3	3	235	21	34	46
I agree to participate انا اوافق على المشاركة	22	2	2	3	1	2	1	1	1	1	1	28	27	3	3	3	3	2	3	2	2	3	1	5	3	4	5	3	4	5	3	3	1	1	4	5	5	5	3	5	5	1	1	1	1	147	24	36	41
I agree to participate انا اوافق على المشاركة	22	1	2	2	1	1	1	1	1	1	1	46	27	3	3	2	3	3	2	2	2	3	5	3	3	3	3	3	3	3	3	2	1	2	3	3	3	2	3	1	1	1	1	1	1	29	22	32	25
I agree to participate انا اوافق على المشاركة	22	2	2	3	2	2	3	1	2	1	1	37	27	1	3	2	2	3	3	3	2	5	3	3	4	4	4	4	4	4	2	4	3	3	2	2	2	2	2	2	2	2	2	2	2	60	22	37	32
I agree to participate انا اوافق على المشاركة	22	1	2	3	1	2	1	1	1	1	1	49	51	1	3	3	3	2	1	3	2	4	4	4	3	4	4	4	4	4	2	2	1	5	5	5	2	3	5	3	1	3	1	2	2	171	21	37	40
I agree to participate انا اوافق على المشاركة	22	1	2	3	1	2	1	1	1	1	1	49	27	2	2	3	3	3	2	3	2	5	5	4	4	5	4	4	4	4	3	1	2	5	5	5	2	4	5	3	3	3	3	3	3	105	23	42	47
I agree to participate انا اوافق على المشاركة	22	1	2	1	1	1	1	1	1	1	1	49	50	2	2	3	3	3	3	2	2	5	3	5	4	4	5	4	4	5	2	2	3	2	2	3	1	3	2	2	2	3	2	2	3	33	23	41	32
I agree to participate انا اوافق على المشاركة	22	1	2	3	1	2	1	1	1	1	1	49	27	2	2	3	3	3	2	3	2	5	3	5	5	5	5	5	5	5	3	4	1	1	4	2	4	3	5	1	1	1	1	1	1	212	23	46	30
I agree to participate انا اوافق على المشاركة	22	1	2	1	3	2	1	1	1	1	1	37	27	3	3	1	1	3	3	1	2	4	2	3	4	4	3	4	4	4	2	4	3	4	3	3	4	4	4	4	4	4	4	4	3	164	18	34	52
I agree to participate انا اوافق على المشاركة	22	2	2	3	1	2	1	1	1	1	1	10	27	3	3	2	3	3	2	2	2	4	3	4	4	5	5	5	5	5	4	3	3	4	4	4	4	4	5	2	3	4	3	3	3	132	22	44	49
I agree to participate انا اوافق على المشاركة	22	1	1	2	1	2	1	1	1	1	1	14	6	3	3	1	3	1	2	1	3	4	1	4	5	4	5	4	5	4	1	2	4	3	2	3	4	3	3	2	4	5	1	2	3	174	19	37	41
I agree to participate انا اوافق على المشاركة	22	1	1	3	1	2	1	1	1	1	1	44	27	3	3	3	3	1	2	2	2	4	3	3	5	5	5	3	3	3	3	3	3	4	4	3	3	3	5	5	4	3	4	3	5	137	22	37	52
I agree to participate انا اوافق على المشاركة	22	1	1	3	3	2	1	1	1	1	1	6	27	3	3	1	3	1	2	1	3	4	1	4	5	4	5	4	5	4	1	2	4	3	2	4	3	2	3	4	3	2	4	2	3	169	19	37	41
I agree to participate انا اوافق على المشاركة	22	1	1	3	3	2	1	1	1	1	1	60	11	3	3	1	3	1	2	1	3	4	1	4	5	4	5	4	5	4	1	2	4	2	3	3	4	5	4	3	2	1	2	3	4	174	19	37	42
I agree to participate انا اوافق على المشاركة	22	2	2	2	3	2	1	1	1	1	1	14	11	3	3	1	3	1	2	1	3	4	1	4	5	4	4	5	4	5	2	2	4	3	2	3	4	5	4	3	2	2	2	3	4	161	19	38	43
I agree to participate انا اوافق على المشاركة	22	2	1	3	3	2	1	1	1	1	1	4	11	3	3	1	3	1	2	1	3	4	1	4	5	4	5	4	5	4	1	2	4	3	2	3	4	5	4	3	2	2	3	4	5	174	19	37	46
I agree to participate انا اوافق على المشاركة	22	1	1	3	3	2	1	1	1	1	1	14	6	3	3	1	3	1	2	1	3	4	1	4	5	4	5	4	5	5	2	1	2	3	2	4	3	2	3	4	3	2	3	4	4	44	19	39	40
I agree to participate انا اوافق على المشاركة	22	1	2	3	1	2	1	1	1	1	1	28	27	3	3	2	3	2	3	2	2	3	1	5	5	5	5	5	4	5	2	3	2	1	1	1	1	1	1	1	1	1	1	1	3	235	23	40	19
I agree to participate انا اوافق على المشاركة	22	1	1	1	1	2	1	1	1	1	1	49	19	2	2	3	3	3	2	2	2	5	5	5	5	5	5	5	5	5	3	4	5	2	5	5	5	5	5	5	1	5	5	4	5	194	21	48	61
I agree to participate انا اوافق على المشاركة	22	2	2	3	1	2	3	1	1	1	1	28	28	2	2	2	2	3	3	3	2	4	2	3	3	4	4	4	4	3	4	4	4	3	2	2	2	2	4	4	3	1	1	1	3	208	21	35	36
I agree to participate انا اوافق على المشاركة	22	1	2	3	1	1	1	1	1	1	1	44	8	3	2	1	3	3	1	2	2	4	4	4	4	4	3	4	4	4	3	3	3	3	5	5	5	5	4	4	4	4	4	4	4	239	20	38	57
I agree to participate انا اوافق على المشاركة	22	2	2	3	1	2	1	1	1	1	1	63	32	3	3	1	1	1	2	3	1	1	5	1	2	3	1	3	2	1	4	2	1	3	1	4	2	1	3	3	1	2	3	1	2	227	18	23	29
I agree to participate انا اوافق على المشاركة	22	1	2	2	2	2	1	1	1	1	1	44	22	3	2	1	2	3	1	3	1	4	1	3	4	5	4	5	4	5	2	3	4	5	4	3	4	5	4	3	4	5	4	3	4	41	19	37	55
I agree to participate انا اوافق على المشاركة	22	2	2	3	1	2	1	1	1	1	1	37	22	3	2	3	1	2	1	3	1	4	1	4	5	4	5	4	5	4	2	2	4	3	2	3	4	5	3	2	1	3	4	5	3	161	17	38	44
I agree to participate انا اوافق على المشاركة	22	1	1	3	3	2	1	1	1	1	1	60	10	3	2	3	1	2	1	3	1	4	1	4	5	4	5	4	5	4	1	2	4	3	2	3	4	3	4	2	5	1	2	3	4	161	17	37	42
I agree to participate انا اوافق على المشاركة	22	1	2	2	3	2	1	1	1	1	1	28	10	2	3	3	1	2	1	3	1	5	2	4	5	4	3	4	5	4	3	5	4	3	2	1	3	3	2	2	3	2	3	2	3	161	17	39	38
I agree to participate انا اوافق على المشاركة	22	1	1	3	1	2	1	1	1	1	1	28	27	3	3	2	2	2	1	1	3	4	3	5	5	4	4	3	5	5	1	4	5	5	5	5	3	3	4	2	3	2	2	2	3	169	19	39	48
I agree to participate انا اوافق على المشاركة	22	1	2	2	3	2	1	1	1	1	1	44	27	2	3	1	2	1	3	1	2	1	4	1	2	1	2	1	2	1	4	5	4	3	2	1	2	3	4	5	4	3	2	1	2	44	18	19	41
I agree to participate انا اوافق على المشاركة	22	2	2	2	2	2	1	1	1	1	1	47	24	3	2	2	1	3	1	2	1	4	1	4	5	4	5	4	5	4	1	2	4	2	3	4	2	4	3	2	3	4	2	4	2	161	18	37	41
I agree to participate انا اوافق على المشاركة	22	2	2	3	1	2	3	1	1	1	1	44	27	3	1	2	2	2	2	2	2	5	1	5	5	5	5	5	5	5	1	5	5	5	5	5	5	5	3	4	4	4	4	4	5	224	18	42	63
I agree to participate انا اوافق على المشاركة	22	1	2	2	1	1	1	1	1	1	1	63	48	1	3	1	1	1	1	2	1	3	5	4	3	2	5	3	2	4	4	1	3	2	4	1	4	1	1	4	2	4	2	2	4	194	12	35	35
I agree to participate انا اوافق على المشاركة	22	1	2	2	1	1	3	1	1	1	1	63	48	1	3	1	1	1	1	2	1	3	5	4	3	2	5	3	2	4	4	1	3	2	4	1	4	1	1	4	2	4	2	2	4	194	12	35	35
I agree to participate انا اوافق على المشاركة	22	1	2	2	4	2	2	1	1	1	1	34	41	2	2	2	2	2	2	2	2	4	5	5	5	5	5	5	5	5	1	3	1	1	1	1	1	1	1	1	1	5	1	5	5	69	18	45	28
I agree to participate انا اوافق على المشاركة	23	1	2	3	1	1	1	1	1	1	1	50	27	3	3	3	3	3	3	3	3	5	2	5	5	5	4	4	5	5	4	4	3	3	5	5	5	5	4	5	4	4	1	2	1	264	27	44	51
I agree to participate انا اوافق على المشاركة	23	2	2	3	2	2	3	1	1	1	1	50	27	3	3	3	3	3	3	3	2	3	5	3	3	3	3	3	3	3	3	2	2	3	2	2	2	2	2	2	2	2	2	1	2	211	26	32	28
I agree to participate انا اوافق على المشاركة	23	2	2	4	2	2	3	1	1	1	1	31	13	3	3	3	3	3	1	3	3	4	3	4	4	4	3	4	4	4	2	3	3	4	4	4	4	4	4	4	4	4	4	4	4	172	23	36	54
I agree to participate انا اوافق على المشاركة	23	1	1	3	2	2	3	1	1	1	1	35	27	3	3	3	3	1	3	3	1	4	3	3	4	5	5	5	5	5	2	4	3	3	3	3	4	4	3	3	3	4	4	4	3	223	23	41	48
I agree to participate انا اوافق على المشاركة	23	1	2	3	4	2	1	1	1	1	1	28	27	2	3	2	3	3	3	3	2	4	5	5	5	5	4	4	5	4	4	4	2	4	5	3	4	5	3	1	5	4	4	2	3	161	24	45	49
I agree to participate انا اوافق على المشاركة	23	1	2	3	1	2	1	1	1	1	1	49	24	3	2	2	3	2	3	3	3	1	5	1	1	1	1	1	1	1	5	1	1	1	1	1	1	1	1	1	1	1	1	1	1	90	24	18	14
I agree to participate انا اوافق على المشاركة	23	1	2	3	1	2	1	1	1	1	1	89	47	3	3	2	2	3	3	3	1	4	5	1	4	4	4	4	4	4	2	4	4	4	4	4	4	4	4	1	4	4	4	1	1	21	23	36	47
I agree to participate انا اوافق على المشاركة	23	1	2	3	1	1	1	1	1	1	1	94	50	3	1	3	3	3	1	3	1	2	5	1	1	1	1	1	1	1	4	3	2	3	3	3	3	3	3	3	1	3	3	3	3	29	21	18	39
I agree to participate انا اوافق على المشاركة	23	2	1	1	1	2	1	1	1	1	1	49	41	3	3	2	3	2	3	3	2	5	3	5	5	5	2	3	4	3	2	3	1	5	3	5	5	5	5	5	2	2	2	2	3	69	24	37	48
I agree to participate انا اوافق على المشاركة	23	2	2	3	1	2	1	1	1	1	1	31	5	3	3	1	3	1	3	1	3	1	4	1	2	1	2	1	2	1	4	1	2	2	2	3	1	3	1	2	1	2	1	2	2	11	21	19	25
I agree to participate انا اوافق على المشاركة	23	2	2	3	2	2	1	1	1	1	1	47	21	3	3	3	2	3	2	3	1	4	3	4	2	4	2	4	3	3	2	3	4	1	4	2	3	2	3	4	3	3	3	4	2	70	21	31	41
I agree to participate انا اوافق على المشاركة	23	1	2	3	1	2	1	1	1	1	1	50	27	3	1	3	3	3	3	2	2	4	3	5	5	4	4	3	3	3	4	4	3	3	4	4	5	5	5	1	1	2	1	3	1	210	21	38	42
I agree to participate انا اوافق على المشاركة	23	2	2	4	2	2	3	2	1	1	1	44	52	2	3	3	3	3	1	3	1	4	5	4	5	5	5	5	5	5	3	3	3	4	3	2	2	2	3	2	3	2	3	3	3	250	22	46	38
I agree to participate انا اوافق على المشاركة	23	1	1	2	1	2	1	1	1	1	1	29	27	3	2	2	3	3	3	3	2	3	3	3	2	5	5	5	5	5	1	3	2	2	4	3	2	4	4	3	3	2	1	3	3	153	23	37	39
I agree to participate انا اوافق على المشاركة	23	1	2	3	2	2	1	1	1	1	1	41	15	3	3	2	2	3	3	3	2	4	3	5	5	4	4	5	5	5	4	3	2	4	5	5	5	4	3	1	1	2	1	3	3	235	22	44	42
I agree to participate انا اوافق على المشاركة	23	1	2	3	2	1	1	1	1	1	1	55	27	3	3	2	3	2	2	3	2	4	4	3	5	4	4	5	5	5	1	4	4	4	4	4	4	4	4	4	4	4	4	4	4	102	23	40	56
I agree to participate انا اوافق على المشاركة	23	1	2	3	1	1	1	1	1	1	1	34	4	3	2	2	3	2	3	2	3	1	1	1	5	1	5	1	5	1	1	5	2	5	2	5	2	5	2	5	2	5	2	5	2	290	23	22	49
I agree to participate انا اوافق على المشاركة	23	2	2	3	1	2	1	1	1	1	1	49	27	3	3	3	2	2	3	1	1	1	1	2	3	3	1	5	2	4	4	1	4	2	4	2	4	2	4	2	5	2	3	2	4	105	19	26	41
I agree to participate انا اوافق على المشاركة	23	1	2	3	1	2	1	1	1	1	1	25	8	3	3	3	1	1	1	3	1	4	4	4	4	1	3	3	2	3	3	1	2	2	2	2	4	3	4	3	4	3	4	3	4	32	17	31	41
I agree to participate انا اوافق على المشاركة	23	1	2	3	1	2	1	1	1	1	1	4	6	3	3	1	3	1	2	1	3	4	1	4	5	4	5	4	5	4	1	3	5	2	3	4	3	2	4	3	2	1	2	4	5	174	19	37	43
I agree to participate انا اوافق على المشاركة	23	1	2	3	1	2	1	1	1	1	1	28	27	3	3	2	2	2	3	3	2	4	3	4	5	5	5	4	4	4	4	3	2	3	3	3	3	3	3	3	3	3	2	2	2	129	22	42	38
I agree to participate انا اوافق على المشاركة	23	2	2	2	1	2	1	1	1	1	1	14	10	3	3	1	3	1	2	1	3	4	1	4	5	4	5	4	5	4	1	3	4	3	2	1	3	4	5	4	3	2	3	4	2	169	19	37	43
I agree to participate انا اوافق على المشاركة	23	1	1	2	3	2	1	1	1	1	1	64	11	3	3	1	3	1	2	1	3	4	1	4	5	4	5	4	5	4	1	2	4	3	2	3	4	5	4	3	2	1	2	3	4	161	19	37	42
I agree to participate انا اوافق على المشاركة	23	1	2	1	1	2	1	1	1	1	1	36	27	3	3	3	3	1	1	1	2	4	3	3	5	5	5	5	3	4	2	4	5	5	5	5	4	4	1	1	1	1	1	1	1	259	19	39	39
I agree to participate انا اوافق على المشاركة	23	1	2	3	1	2	1	1	1	1	1	59	14	3	3	1	3	1	2	1	3	4	1	4	5	4	5	4	5	4	1	2	3	4	4	3	2	3	4	3	2	3	4	3	2	161	19	37	42
I agree to participate انا اوافق على المشاركة	23	2	1	3	3	2	1	1	1	1	1	44	10	3	3	1	3	1	2	1	3	4	1	3	4	5	4	3	4	5	2	1	2	3	4	5	4	3	2	1	2	3	4	5	4	161	19	35	43
I agree to participate انا اوافق على المشاركة	23	2	1	3	2	2	1	1	1	1	1	5	4	3	3	1	3	1	2	1	3	4	1	4	5	4	5	4	5	4	1	1	2	3	4	5	4	3	2	1	2	3	4	5	4	161	19	37	43
I agree to participate انا اوافق على المشاركة	23	1	2	1	4	2	1	1	2	2	1	20	17	2	3	3	1	3	2	1	1	2	3	1	4	2	3	3	2	3	5	4	2	3	3	1	2	2	1	3	4	1	3	3	1	31	18	28	33
I agree to participate انا اوافق على المشاركة	23	2	2	2	1	2	1	1	1	1	1	43	24	3	2	1	2	3	1	3	1	3	2	3	3	4	3	4	3	4	3	4	3	5	4	4	3	5	3	5	3	4	4	4	4	22	19	32	55
I agree to participate انا اوافق على المشاركة	23	2	1	2	3	2	1	1	1	1	1	23	8	3	2	3	1	2	3	2	1	2	1	2	4	3	4	2	5	2	2	3	4	5	3	4	5	3	4	4	5	4	3	4	5	64	18	27	56
I agree to participate انا اوافق على المشاركة	23	1	1	3	1	2	1	1	1	1	1	2	27	3	2	3	1	2	1	3	1	4	1	4	5	3	4	5	4	3	2	3	4	3	2	3	4	2	4	3	4	5	5	2	1	41	17	35	45
I agree to participate انا اوافق على المشاركة	23	2	1	3	1	2	1	1	1	1	1	27	27	3	2	3	2	1	3	1	2	4	1	4	5	4	5	4	5	4	1	2	4	3	2	3	4	5	5	1	3	5	4	4	3	242	18	37	48
I agree to participate انا اوافق على المشاركة	23	2	1	3	1	2	1	1	1	1	1	6	5	3	2	3	1	2	1	3	2	4	1	4	5	4	5	4	5	4	1	2	4	3	2	1	2	4	5	4	3	2	1	4	5	169	18	37	42
I agree to participate انا اوافق على المشاركة	23	1	2	3	4	2	1	1	1	1	1	74	17	2	1	2	2	3	1	3	2	3	4	1	4	1	2	3	1	3	5	3	1	2	2	3	3	3	1	3	3	1	2	2	3	74	17	27	32
I agree to participate انا اوافق على المشاركة	23	2	2	3	1	2	1	1	1	2	1	86	28	1	2	2	2	2	3	3	1	1	3	4	4	4	4	2	3	1	5	3	3	2	2	3	1	3	3	3	3	2	2	2	5	217	17	31	37
I agree to participate انا اوافق على المشاركة	23	1	2	3	1	2	1	1	1	1	1	51	9	2	3	1	2	1	3	1	2	5	2	3	4	5	4	3	4	5	2	5	4	3	4	5	4	3	4	5	4	3	4	5	4	161	18	37	57
I agree to participate انا اوافق على المشاركة	23	2	2	3	3	2	3	2	1	1	1	49	52	1	3	2	1	1	1	1	1	3	5	4	3	4	4	4	4	4	4	2	3	3	4	2	3	3	2	3	2	3	3	2	3	3	12	39	38
I agree to participate انا اوافق على المشاركة	23	1	2	1	4	2	1	1	1	1	1	49	51	2	2	2	2	2	2	2	2	4	4	4	4	4	4	4	4	4	3	4	4	4	4	4	3	4	4	4	4	4	4	4	4	105	18	39	55
I agree to participate انا اوافق على المشاركة	24	2	1	3	1	2	1	1	1	1	1	4	27	3	3	3	1	3	3	3	3	3	3	5	4	5	5	3	4	4	4	3	4	4	3	3	3	5	4	4	3	3	1	2	1	194	25	40	43
I agree to participate انا اوافق على المشاركة	24	2	1	3	1	2	3	1	1	1	1	45	13	3	3	3	3	3	3	3	1	4	3	3	5	4	5	5	4	3	1	2	3	4	4	4	4	4	4	1	2	1	1	1	2	169	25	37	37
I agree to participate انا اوافق على المشاركة	24	1	2	3	2	2	1	1	2	1	1	55	4	3	3	3	3	3	1	3	1	5	5	5	5	5	5	5	5	5	3	3	3	3	3	3	3	3	3	3	3	3	3	3	3	194	23	48	42
I agree to participate انا اوافق على المشاركة	24	2	2	3	1	1	2	1	2	1	1	26	52	3	3	1	3	3	2	3	3	1	4	2	1	2	2	1	2	2	4	4	1	2	2	3	4	1	4	1	4	4	4	1	4	248	24	21	39
I agree to participate انا اوافق على المشاركة	24	2	2	2	2	2	1	1	2	1	2	73	4	3	3	3	3	3	1	3	2	4	5	4	4	4	4	4	4	4	5	4	4	4	4	1	4	2	3	3	3	3	2	2	3	232	24	42	42
I agree to participate انا اوافق على المشاركة	24	1	2	4	2	2	1	1	1	1	1	29	38	3	3	3	1	3	3	3	1	4	3	4	5	4	4	4	3	4	3	4	2	3	4	4	4	4	5	1	2	3	3	3	4	56	23	38	46
I agree to participate انا اوافق على المشاركة	24	1	1	3	3	2	1	1	1	1	1	28	27	3	3	3	1	3	3	3	1	4	3	4	4	4	5	5	5	4	3	4	3	3	3	3	3	4	4	4	5	5	5	4	4	56	23	41	54
I agree to participate انا اوافق على المشاركة	24	1	2	3	1	2	1	1	1	1	1	55	4	3	1	3	3	3	1	3	1	3	3	3	3	3	3	3	3	3	3	2	2	3	2	3	2	3	3	2	3	2	3	2	3	105	21	30	35
I agree to participate انا اوافق على المشاركة	24	1	2	3	1	2	1	1	2	1	1	49	27	3	3	2	3	3	2	3	2	5	5	2	1	1	1	1	1	1	2	4	2	3	5	5	5	5	5	1	4	2	2	1	1	169	24	20	45
I agree to participate انا اوافق على المشاركة	24	1	2	1	4	2	1	1	1	1	1	49	1	2	2	3	3	3	3	3	2	4	3	4	4	4	3	4	4	4	5	4	2	5	5	5	5	4	5	1	5	1	2	2	2	168	24	39	48
I agree to participate انا اوافق على المشاركة	24	2	2	3	1	1	1	1	1	1	2	80	27	3	3	1	1	3	1	3	1	1	4	2	1	2	1	2	1	2	5	1	2	1	1	2	2	2	1	1	2	2	1	2	2	107	19	21	22
I agree to participate انا اوافق على المشاركة	24	2	2	3	1	1	3	1	1	1	1	49	52	3	3	2	3	3	2	2	2	3	4	5	5	4	4	4	4	4	2	1	1	2	1	1	1	1	2	1	3	1	1	2	1	105	23	39	19
I agree to participate انا اوافق على المشاركة	24	2	2	3	2	2	3	1	2	1	1	55	27	1	3	2	3	3	1	3	1	4	2	4	4	5	5	4	4	4	4	4	2	2	2	2	2	2	2	1	2	4	2	2	2	130	20	40	31
I agree to participate انا اوافق على المشاركة	24	2	2	3	4	2	1	1	1	1	1	43	27	3	3	1	3	3	1	1	1	4	2	4	4	4	4	4	4	4	2	3	3	3	2	2	1	2	2	2	2	3	1	3	3	109	17	36	32
I agree to participate انا اوافق على المشاركة	24	2	1	2	1	2	3	1	1	1	1	28	27	3	3	3	1	2	2	3	2	4	3	4	4	4	3	3	4	3	2	4	3	3	2	2	2	2	2	3	2	3	2	2	2	177	22	34	34
I agree to participate انا اوافق على المشاركة	24	1	1	4	1	2	1	1	1	1	1	34	5	3	2	2	3	2	3	2	3	1	4	1	2	1	2	1	2	1	4	1	2	1	2	1	2	1	2	1	3	1	3	1	3	11	23	19	24
I agree to participate انا اوافق على المشاركة	24	2	1	3	2	2	1	1	1	1	1	47	14	3	3	1	3	1	2	3	2	4	2	4	3	4	3	4	4	3	2	1	3	1	3	1	3	1	2	2	3	2	1	2	2	11	19	33	27
I agree to participate انا اوافق على المشاركة	24	2	2	3	3	2	1	1	1	1	1	62	11	3	3	1	3	1	2	1	3	4	1	4	5	4	5	4	5	4	1	2	4	3	2	1	3	4	5	3	2	4	3	4	2	169	19	37	42
I agree to participate انا اوافق على المشاركة	24	1	1	3	3	2	1	1	1	1	1	16	10	3	3	1	3	1	2	1	3	4	1	4	5	4	5	4	5	4	1	1	2	3	4	5	4	3	2	1	2	3	4	5	4	174	19	37	43
I agree to participate انا اوافق على المشاركة	24	1	1	3	3	2	1	1	1	1	1	61	11	3	3	1	3	1	2	3	1	4	1	4	5	4	5	4	5	4	1	2	4	3	2	2	4	3	2	2	3	4	5	4	3	189	19	37	43
I agree to participate انا اوافق على المشاركة	24	1	2	3	2	2	1	1	1	1	1	41	5	3	3	3	3	2	2	2	2	3	1	5	4	3	3	3	5	5	1	3	4	4	5	5	5	4	3	3	5	4	3	5	3	206	23	33	56
I agree to participate انا اوافق على المشاركة	24	1	2	3	1	1	1	1	1	1	1	36	51	1	3	2	2	3	2	3	2	4	4	4	4	4	4	4	4	4	4	3	2	3	3	3	3	3	3	2	1	2	3	2	3	161	21	40	36
I agree to participate انا اوافق على المشاركة	24	1	1	3	4	2	1	1	1	1	1	69	27	2	3	3	1	1	1	2	3	1	4	1	2	1	2	1	2	1	4	2	3	1	3	1	1	2	2	1	2	1	3	1	1	274	18	19	24
I agree to participate انا اوافق على المشاركة	24	1	1	1	1	1	1	1	1	1	1	49	50	2	3	1	2	3	2	3	2	4	3	4	3	5	2	5	2	3	3	2	2	3	4	3	4	2	3	2	3	3	2	3	3	271	21	34	39
I agree to participate انا اوافق على المشاركة	24	1	1	1	1	1	1	1	1	1	1	49	50	2	3	1	2	3	2	3	2	4	3	4	3	5	2	5	2	3	3	2	2	3	4	3	4	2	3	2	3	3	2	3	3	271	21	34	39
I agree to participate انا اوافق على المشاركة	24	1	2	3	2	2	1	1	1	1	1	38	32	3	3	2	2	2	1	3	1	4	2	5	4	5	5	5	5	5	1	5	4	5	5	5	4	5	5	5	4	4	1	2	4	271	19	41	58
I agree to participate انا اوافق على المشاركة	24	2	2	1	2	2	1	1	1	1	1	31	27	2	3	2	3	3	2	2	2	5	4	4	5	5	5	5	5	5	5	4	2	2	2	2	2	1	3	1	1	3	4	1	3	175	22	48	31
I agree to participate انا اوافق على المشاركة	24	1	2	3	1	2	1	1	1	1	1	43	21	3	2	1	3	1	1	1	2	4	2	2	4	2	3	4	2	4	4	3	4	2	4	2	3	4	2	4	3	4	3	2	4	92	17	31	44
I agree to participate انا اوافق على المشاركة	24	1	2	3	1	2	1	1	1	1	1	23	8	3	2	2	1	1	1	1	3	5	3	4	3	4	5	3	4	4	3	1	3	4	3	4	3	4	5	3	5	3	4	5	3	282	15	38	50
I agree to participate انا اوافق على المشاركة	24	1	2	3	2	2	1	1	1	1	1	26	27	1	3	1	1	1	1	1	1	2	4	2	2	2	2	2	2	2	4	2	2	2	2	2	2	2	2	2	2	2	2	2	2	105	11	24	28
I agree to participate انا اوافق على المشاركة	25	1	1	3	2	1	1	1	1	1	1	49	50	3	3	3	3	3	3	3	3	3	3	3	3	3	2	2	3	3	3	3	2	3	2	1	2	1	2	2	1	1	2	2	2	105	25	28	26
I agree to participate انا اوافق على المشاركة	25	2	1	3	2	2	3	1	1	1	1	49	27	3	1	3	3	3	3	3	3	2	5	2	2	1	2	2	2	2	4	1	2	2	1	3	2	3	2	3	2	2	2	1	2	153	25	24	28
I agree to participate انا اوافق على المشاركة	25	1	2	4	2	2	1	1	1	1	1	7	27	3	3	3	3	1	3	3	3	4	3	4	4	4	3	4	4	4	2	4	3	3	4	4	4	4	4	2	2	2	2	2	2	295	23	36	42
I agree to participate انا اوافق على المشاركة	25	1	1	3	3	2	1	1	1	1	1	55	4	2	3	2	3	3	3	3	3	1	5	1	2	2	2	3	3	3	3	2	2	1	2	2	2	2	2	2	2	2	2	2	2	12	25	25	27
I agree to participate انا اوافق على المشاركة	25	1	2	3	4	2	1	1	2	1	1	49	27	3	3	3	3	3	2	3	1	4	2	4	4	4	4	4	4	4	2	3	3	3	3	3	3	3	3	3	3	3	3	2	2	105	24	36	40
I agree to participate انا اوافق على المشاركة	25	1	1	1	1	2	1	1	1	1	1	49	44	3	3	3	3	3	2	3	2	4	3	5	5	5	5	4	5	5	3	4	4	3	3	1	1	1	4	1	1	3	2	1	3	65	25	44	32
I agree to participate انا اوافق على المشاركة	25	1	2	3	1	1	1	1	1	1	1	49	27	3	3	2	3	3	3	3	2	5	3	4	4	4	4	4	4	4	2	2	4	4	4	4	2	4	4	4	3	3	3	3	3	215	25	38	47
I agree to participate انا اوافق على المشاركة	25	1	2	3	1	1	1	1	2	2	1	27	27	3	3	3	3	1	1	3	3	4	4	3	4	4	4	4	4	4	3	3	1	1	3	3	1	3	3	3	3	2	3	2	1	95	23	38	32
I agree to participate انا اوافق على المشاركة	25	2	1	3	1	2	1	1	1	1	1	31	41	3	3	3	3	3	3	1	1	4	1	5	5	5	5	5	5	5	1	4	5	3	2	2	3	4	4	4	3	3	1	3	3	77	23	41	44
I agree to participate انا اوافق على المشاركة	25	1	1	3	1	2	3	1	1	1	1	86	10	3	3	3	1	3	1	3	3	3	3	4	3	3	4	4	4	5	4	3	2	1	1	1	1	1	1	1	1	1	1	1	1	235	23	37	17
I agree to participate انا اوافق على المشاركة	25	1	1	3	4	2	1	1	2	1	1	49	27	3	3	2	3	3	2	3	2	5	5	5	5	5	5	5	5	5	3	4	1	4	5	5	5	5	1	1	5	5	5	5	5	194	23	48	56
I agree to participate انا اوافق على المشاركة	25	1	2	3	2	2	1	1	1	1	1	81	19	2	2	3	3	3	3	3	2	5	5	5	5	5	5	5	4	4	4	4	2	4	5	5	4	5	4	4	5	4	4	5	5	42	24	47	60
I agree to participate انا اوافق على المشاركة	25	1	2	1	1	1	1	1	1	1	1	52	28	3	3	3	3	2	2	3	1	3	3	3	4	4	3	4	5	4	3	2	2	3	2	2	2	3	2	2	1	2	2	3	3	103	23	36	31
I agree to participate انا اوافق على المشاركة	25	1	1	2	2	1	1	1	1	1	1	53	27	3	3	2	3	3	2	3	1	4	3	4	3	3	5	5	5	5	1	2	2	3	3	1	3	1	1	1	3	1	3	1	3	105	22	38	28
I agree to participate انا اوافق على المشاركة	25	1	2	3	4	2	1	1	1	1	1	53	27	3	3	2	2	3	2	3	2	3	3	3	3	3	3	3	3	3	3	3	1	2	2	2	2	2	2	2	1	1	2	2	1	73	22	30	25
I agree to participate انا اوافق على المشاركة	25	1	2	3	4	2	1	1	1	1	1	53	27	3	3	1	3	3	1	1	1	4	5	5	5	5	5	5	5	5	1	4	4	3	4	4	4	4	4	2	4	3	3	3	3	105	19	45	49
I agree to participate انا اوافق على المشاركة	25	1	2	3	3	2	1	1	1	1	1	51	51	1	3	3	3	3	2	2	2	4	5	4	4	4	4	4	4	4	2	5	2	5	5	5	5	5	1	1	1	5	5	3	4	161	22	39	52
I agree to participate انا اوافق على المشاركة	25	2	2	4	1	2	1	1	1	1	1	49	27	3	2	3	3	3	1	2	2	5	1	3	2	4	2	4	3	1	1	1	1	5	3	5	2	5	2	5	5	2	5	2	3	153	22	26	46
I agree to participate انا اوافق على المشاركة	25	1	1	3	3	2	1	1	1	1	1	31	24	3	1	3	2	3	2	3	2	3	1	4	4	3	5	3	5	3	1	3	5	4	3	5	3	4	4	5	3	5	4	4	3	99	21	32	55
I agree to participate انا اوافق على المشاركة	25	2	2	3	2	2	3	1	1	1	1	71	27	3	3	3	3	1	2	2	2	3	2	4	4	5	5	4	4	5	5	3	3	4	4	4	4	3	3	4	4	3	4	3	2	264	20	41	48
I agree to participate انا اوافق على المشاركة	25	1	1	3	3	2	1	1	1	1	1	14	10	3	3	1	3	1	2	1	3	4	1	4	5	4	5	4	5	4	1	2	4	3	2	3	4	5	3	2	1	2	3	4	5	174	19	37	43
I agree to participate انا اوافق على المشاركة	25	1	2	3	3	2	1	1	2	1	1	88	51	1	3	2	3	2	2	3	2	3	4	3	3	3	3	3	3	3	4	3	2	3	3	3	3	3	3	1	1	2	1	2	2	161	21	32	32
I agree to participate انا اوافق على المشاركة	25	2	2	4	1	1	1	1	1	1	2	52	9	2	1	3	2	3	2	3	2	1	4	2	2	1	2	1	2	1	4	1	3	1	3	1	3	1	3	1	3	1	3	1	3	294	20	20	28
I agree to participate انا اوافق على المشاركة	25	1	2	2	1	2	1	1	1	1	1	63	37	3	3	3	1	1	1	1	1	2	4	2	2	2	2	2	2	2	4	3	3	3	3	3	3	3	3	3	3	3	3	3	3	1	16	24	42
I agree to participate انا اوافق على المشاركة	25	1	2	3	2	2	1	1	1	1	1	49	27	2	3	3	2	1	3	2	1	1	4	5	2	5	2	5	3	3	5	1	4	2	3	4	5	2	5	2	3	5	2	3	3	105	19	35	44
I agree to participate انا اوافق على المشاركة	25	2	2	4	2	2	1	1	1	1	1	24	16	2	2	3	2	3	2	3	2	3	5	3	1	3	1	3	1	3	4	3	1	3	1	3	1	3	1	3	1	3	1	3	1	83	21	27	28
I agree to participate انا اوافق على المشاركة	25	2	1	3	3	2	1	1	1	1	1	21	27	3	2	3	1	2	1	3	1	4	2	5	4	3	4	5	4	3	1	4	4	3	4	5	4	3	4	5	4	3	4	5	4	81	17	35	56
I agree to participate انا اوافق على المشاركة	25	1	2	4	3	2	1	1	1	1	1	52	14	3	2	2	2	3	2	2	2	5	5	5	4	5	4	3	5	5	2	4	3	3	4	4	3	5	3	3	3	4	4	3	4	227	21	43	50
I agree to participate انا اوافق على المشاركة	25	2	2	3	1	2	3	1	1	1	1	36	27	1	3	2	1	2	2	3	2	4	4	3	3	4	5	5	5	5	1	2	2	2	2	3	3	2	3	2	3	2	3	3	3	99	19	39	35
I agree to participate انا اوافق على المشاركة	25	2	2	2	2	2	1	1	2	1	1	49	27	2	2	2	2	3	2	3	2	4	2	4	4	4	4	4	4	4	2	2	2	3	3	3	4	4	4	2	4	4	2	2	2	145	21	36	41
I agree to participate انا اوافق على المشاركة	25	1	2	3	1	2	1	1	1	1	1	58	3	1	3	2	2	3	2	1	1	1	4	3	2	2	2	1	3	2	4	2	2	3	1	2	2	3	3	2	2	1	3	2	2	53	17	24	30
I agree to participate انا اوافق على المشاركة	25	2	2	3	2	2	1	1	1	1	1	50	32	2	3	2	1	3	1	1	2	5	3	2	4	1	4	3	4	2	3	5	1	3	4	2	4	3	2	4	3	2	4	2	4	153	16	31	43
I agree to participate انا اوافق على المشاركة	26	1	1	3	1	2	1	1	1	1	1	36	27	3	3	3	3	3	3	3	3	5	3	4	5	5	4	4	4	4	3	3	4	3	5	5	4	5	5	1	3	2	1	2	2	264	27	41	45
I agree to participate انا اوافق على المشاركة	26	2	2	3	1	2	1	1	1	1	1	28	27	3	3	1	3	3	3	3	3	4	3	3	3	4	3	3	5	4	3	3	3	3	1	1	1	1	3	1	3	3	2	2	2	202	25	35	29
I agree to participate انا اوافق على المشاركة	26	1	1	3	2	2	1	1	1	1	1	40	27	3	3	3	3	3	3	1	3	4	3	4	4	3	4	5	5	5	1	4	3	4	4	4	4	4	4	1	4	3	4	4	4	216	25	38	51
I agree to participate انا اوافق على المشاركة	26	1	2	3	4	2	1	1	2	1	1	52	27	3	3	3	3	3	1	3	1	5	5	5	5	5	5	5	5	5	3	4	2	5	5	3	4	2	5	1	5	4	1	1	1	160	23	48	43
I agree to participate انا اوافق على المشاركة	26	1	2	3	4	2	1	1	2	1	1	50	52	3	3	3	3	3	1	3	2	4	5	3	2	5	2	5	5	5	5	4	2	4	5	5	2	5	5	2	1	5	5	5	2	70	24	41	52
I agree to participate انا اوافق على المشاركة	26	2	2	3	3	2	3	1	2	1	1	28	17	3	3	3	3	3	1	3	2	4	5	4	5	4	4	4	4	5	3	4	2	1	1	1	2	3	5	2	4	5	3	3	3	153	24	42	39
I agree to participate انا اوافق على المشاركة	26	2	1	3	3	2	3	1	2	1	1	36	27	3	2	2	3	3	3	3	1	4	4	3	4	4	4	4	3	3	4	3	3	2	2	3	2	2	4	3	4	4	2	2	3	38	23	37	39
I agree to participate انا اوافق على المشاركة	26	1	2	4	1	2	1	1	1	1	1	77	18	3	3	1	3	1	3	1	3	5	2	3	2	1	2	3	4	5	2	4	4	4	1	1	1	5	5	5	1	1	1	5	5	183	21	29	43
I agree to participate انا اوافق على المشاركة	26	1	2	3	3	2	1	1	2	1	1	49	27	3	1	2	3	3	2	3	2	5	5	5	5	5	5	5	5	5	3	1	1	5	5	5	5	5	1	1	3	5	5	3	5	192	22	48	50
I agree to participate انا اوافق على المشاركة	26	2	2	2	2	1	1	1	1	1	1	28	50	3	3	2	3	3	2	1	2	4	4	4	4	4	3	4	4	4	3	3	4	2	1	1	1	1	3	1	1	2	4	1	1	216	21	38	26
I agree to participate انا اوافق على المشاركة	26	1	2	4	1	2	2	1	1	1	1	77	18	3	3	3	1	2	3	1	2	1	5	3	5	3	2	5	1	3	3	1	1	1	1	1	1	1	1	1	1	1	1	1	1	291	20	31	14
I agree to participate انا اوافق على المشاركة	26	2	2	3	2	2	3	1	1	1	1	55	50	3	1	2	2	2	3	3	3	3	3	3	3	3	3	3	3	3	3	3	3	3	3	3	3	3	3	3	3	3	3	3	3	194	21	30	42
I agree to participate انا اوافق على المشاركة	26	1	1	3	1	2	1	1	1	1	1	49	50	2	3	2	3	2	2	2	2	3	4	3	3	3	3	3	3	3	4	3	3	2	3	2	2	2	3	3	1	3	2	2	3	9	20	32	34
I agree to participate انا اوافق على المشاركة	26	1	2	4	1	2	1	1	1	1	1	63	25	2	1	1	2	3	1	1	3	3	4	4	1	1	1	5	3	4	4	1	2	1	3	2	2	1	1	2	2	3	2	2	1	275	15	30	25
I agree to participate انا اوافق على المشاركة	26	2	2	3	2	1	1	1	1	1	1	49	27	2	3	1	2	1	3	1	2	5	2	2	5	3	3	2	4	4	3	1	5	2	1	3	3	2	5	2	3	4	3	4	3	153	18	33	41
I agree to participate انا اوافق على المشاركة	26	2	2	3	4	2	3	1	1	1	1	27	27	1	3	2	2	2	2	2	2	3	3	3	3	3	3	3	3	3	3	3	3	3	2	2	2	2	2	2	3	3	3	3	3	211	19	30	36
I agree to participate انا اوافق على المشاركة	27	2	2	1	3	1	1	1	1	1	1	12	45	3	1	3	3	3	3	3	3	4	2	3	5	5	5	3	3	5	4	3	3	3	3	2	2	3	4	4	3	4	3	4	3	145	25	39	44
I agree to participate انا اوافق على المشاركة	27	1	2	3	3	2	1	1	1	1	1	52	27	3	3	3	3	3	1	3	2	1	4	1	1	1	1	1	1	1	3	2	2	3	3	2	2	3	3	2	1	3	1	1	1	160	24	15	29
I agree to participate انا اوافق على المشاركة	27	1	1	3	3	2	1	1	1	1	1	1	27	3	3	3	3	3	1	3	1	1	4	1	1	1	1	1	1	1	5	2	2	1	1	2	1	1	1	2	1	1	2	1	2	209	23	17	20
I agree to participate انا اوافق على المشاركة	27	2	1	3	3	1	3	1	2	1	1	27	44	3	1	1	3	3	3	3	3	4	4	4	4	4	3	3	3	3	3	4	2	2	3	3	3	3	3	3	3	3	3	3	3	261	21	35	41
I agree to participate انا اوافق على المشاركة	27	1	2	3	3	2	1	1	1	1	1	60	27	3	3	3	1	3	3	1	3	5	3	5	5	5	5	5	5	5	1	4	4	4	4	5	5	5	5	1	3	3	1	3	3	201	23	44	50
I agree to participate انا اوافق على المشاركة	27	1	1	4	3	2	1	1	1	1	1	43	17	3	3	1	3	1	3	1	3	1	4	1	2	1	2	1	2	1	3	1	2	1	2	1	2	2	3	1	3	1	3	2	3	72	21	18	27
I agree to participate انا اوافق على المشاركة	27	1	2	3	1	1	1	1	1	1	1	27	27	2	3	3	3	3	3	1	2	4	3	4	4	3	3	5	4	3	4	3	3	4	3	3	3	3	3	1	3	1	1	1	1	235	23	37	33
I agree to participate انا اوافق على المشاركة	27	2	2	2	3	2	3	1	1	1	1	50	27	3	1	1	2	3	3	3	2	5	1	5	5	5	5	5	5	5	1	3	3	3	2	2	2	2	4	3	3	2	2	2	2	135	21	42	35
I agree to participate انا اوافق على المشاركة	27	1	1	1	1	2	1	1	1	1	1	49	51	2	3	3	3	3	2	2	2	4	3	4	4	4	4	4	4	4	3	3	3	3	4	5	5	5	4	5	4	3	3	4	3	211	23	38	54
I agree to participate انا اوافق على المشاركة	27	2	2	3	3	2	1	1	2	1	1	51	40	3	3	1	3	3	1	2	1	5	4	5	5	5	5	4	5	3	3	2	2	2	2	2	2	2	2	2	5	4	2	2	2	67	20	44	33
I agree to participate انا اوافق على المشاركة	27	1	1	3	3	2	1	1	1	1	1	11	27	3	3	1	3	1	2	1	3	4	1	4	5	4	5	4	5	4	1	2	4	3	2	4	3	2	3	3	3	3	2	2	2	216	19	37	38
I agree to participate انا اوافق على المشاركة	27	1	1	3	2	2	1	1	1	1	1	41	45	3	3	2	2	3	3	2	1	4	3	5	4	3	4	4	5	3	3	3	3	4	5	4	5	3	1	1	1	2	1	1	3	235	22	38	37
I agree to participate انا اوافق على المشاركة	27	1	1	3	1	2	1	1	1	1	1	50	52	2	2	3	3	3	2	2	2	4	4	3	4	4	4	4	4	4	3	4	4	3	3	3	2	2	4	3	2	4	4	4	4	118	22	38	46
I agree to participate انا اوافق على المشاركة	27	2	2	3	4	2	1	1	1	1	1	50	27	3	3	2	2	3	2	2	2	5	3	4	4	4	5	4	5	5	1	3	3	2	3	3	3	3	3	3	2	3	3	3	3	153	22	40	40
I agree to participate انا اوافق على المشاركة	27	1	1	3	2	2	1	1	1	1	1	49	27	3	3	1	1	2	2	3	1	4	2	5	5	5	4	5	5	3	3	4	3	3	3	3	3	3	5	3	3	3	1	1	2	222	17	41	40
I agree to participate انا اوافق على المشاركة	27	1	1	2	3	2	1	1	1	1	1	61	27	3	2	3	1	2	1	3	1	4	1	4	5	4	5	4	5	4	1	3	4	3	2	4	3	2	3	4	3	2	3	4	5	161	17	37	45
I agree to participate انا اوافق على المشاركة	27	1	2	3	3	2	1	1	1	1	1	40	27	3	2	3	3	1	2	2	2	4	3	5	5	5	4	3	5	5	3	3	3	4	5	5	5	5	3	4	3	2	1	1	3	134	20	42	47
I agree to participate انا اوافق على المشاركة	27	1	2	3	2	2	1	1	1	1	1	50	41	2	3	3	2	1	1	3	2	5	3	3	2	1	4	4	3	5	5	5	3	3	4	1	4	2	3	4	4	2	4	3	1	153	20	35	43
I agree to participate انا اوافق على المشاركة	27	1	1	4	3	1	1	1	1	1	1	24	27	3	2	2	3	1	2	1	1	1	4	1	2	1	2	1	2	1	4	1	2	3	2	1	2	2	2	2	1	1	3	3	3	279	18	19	28
I agree to participate انا اوافق على المشاركة	27	2	1	3	3	2	1	1	1	1	1	50	27	3	3	2	2	2	1	1	2	5	2	5	5	5	4	4	5	5	4	3	3	4	3	3	3	3	3	2	2	3	2	1	1	198	17	44	36
I agree to participate انا اوافق على المشاركة	27	2	2	3	2	2	3	1	1	1	1	49	32	2	3	1	2	1	3	1	2	5	3	4	2	3	3	4	3	2	4	4	3	2	3	2	2	4	3	4	1	2	4	3	4	153	18	33	41
I agree to participate انا اوافق على المشاركة	27	2	2	3	2	2	3	1	1	1	1	66	27	2	2	2	2	2	2	2	2	3	3	3	3	3	3	3	3	3	3	3	1	2	2	3	2	2	4	2	4	2	4	2	3	194	18	30	36
I agree to participate انا اوافق على المشاركة	27	1	2	3	1	2	3	1	1	1	1	53	50	2	2	2	2	2	2	2	2	4	2	4	4	4	4	4	4	4	2	4	4	4	4	4	4	4	4	4	4	4	4	4	4	194	18	36	56
I agree to participate انا اوافق على المشاركة	28	2	1	4	1	1	1	1	1	1	1	10	27	3	3	3	3	3	3	3	3	3	3	3	3	4	4	4	4	4	2	3	4	3	1	1	1	1	1	1	1	1	1	1	1	120	27	34	21
I agree to participate انا اوافق على المشاركة	28	2	2	3	2	2	1	1	1	1	1	30	27	3	1	3	3	3	3	3	3	4	2	4	4	4	4	3	2	3	3	4	2	3	2	2	2	2	2	2	4	2	2	3	3	66	25	33	35
I agree to participate انا اوافق على المشاركة	28	1	1	3	4	2	1	1	1	1	1	52	51	1	3	3	3	3	1	3	3	4	5	4	4	5	4	4	4	4	5	4	5	5	5	5	5	5	5	3	5	3	5	3	3	33	23	43	61
I agree to participate انا اوافق على المشاركة	28	1	1	3	3	2	1	1	1	1	1	30	14	3	3	3	3	3	3	2	2	3	4	5	5	5	5	5	5	5	3	3	4	5	5	5	5	3	4	3	5	5	1	1	1	205	25	45	50
I agree to participate انا اوافق على المشاركة	28	2	1	3	4	2	1	1	1	1	1	51	52	1	3	3	3	3	2	3	2	4	5	4	4	4	4	4	4	4	5	5	5	3	4	4	5	4	4	4	5	5	4	3	3	153	23	42	58
I agree to participate انا اوافق على المشاركة	28	2	1	2	3	1	3	1	1	1	2	37	8	3	3	1	1	3	3	3	2	5	1	4	3	4	4	4	4	4	3	4	4	2	2	3	3	3	2	3	2	3	2	3	2	86	20	36	38
I agree to participate انا اوافق على المشاركة	28	2	2	3	2	2	1	1	1	1	1	37	27	3	3	1	1	3	1	1	3	4	3	3	2	3	4	4	2	4	3	4	3	4	4	3	4	4	3	4	3	3	3	4	4	168	19	32	50
I agree to participate انا اوافق على المشاركة	28	2	1	3	3	2	1	1	1	1	1	21	27	3	3	1	3	1	2	1	3	4	1	4	3	4	5	4	3	4	1	3	4	2	4	5	2	1	1	3	4	5	4	3	2	169	19	33	43
I agree to participate انا اوافق على المشاركة	28	2	1	4	2	2	1	1	1	1	1	28	27	3	3	2	2	3	1	3	2	3	4	3	3	4	4	5	5	5	3	3	3	5	3	3	3	4	4	3	3	3	3	2	1	244	20	39	43
I agree to participate انا اوافق على المشاركة	28	2	2	4	2	1	1	1	2	1	1	27	6	2	2	2	3	3	1	3	1	4	4	3	4	5	4	3	4	3	2	2	1	2	1	1	1	1	1	1	1	2	1	1	1	210	20	36	17
I agree to participate انا اوافق على المشاركة	28	1	2	3	1	1	1	1	1	1	1	50	27	2	2	2	3	3	1	3	2	3	5	3	3	3	3	3	3	3	3	4	3	3	5	3	5	3	5	3	3	3	3	3	3	181	20	32	49
I agree to participate انا اوافق على المشاركة	28	2	1	2	4	2	1	1	1	1	1	79	31	3	2	3	2	2	1	2	1	3	4	2	3	1	1	2	2	1	5	4	3	4	1	4	1	4	3	2	2	4	2	4	4	141	17	24	42
I agree to participate انا اوافق على المشاركة	28	2	2	2	3	2	3	1	1	1	1	50	52	2	2	3	1	1	1	2	2	1	4	1	1	1	1	1	1	1	5	2	2	2	3	3	3	3	1	3	3	3	3	3	3	153	15	17	37
I agree to participate انا اوافق على المشاركة	29	2	2	3	4	2	1	1	1	1	1	51	27	3	3	3	3	3	3	3	2	5	5	5	5	5	5	5	5	5	3	3	3	3	3	2	2	2	1	1	1	2	1	1	1	194	26	48	26
I agree to participate انا اوافق على المشاركة	29	2	2	3	3	2	1	1	2	1	2	70	18	3	3	3	3	3	1	3	3	5	1	3	3	4	4	3	4	5	3	3	2	2	2	2	2	2	4	2	3	2	2	2	2	78	25	35	32
I agree to participate انا اوافق على المشاركة	29	1	1	1	1	2	1	1	1	1	1	51	42	3	3	3	3	3	3	3	1	5	2	5	5	4	4	5	5	3	3	3	3	3	5	5	5	5	5	2	3	2	2	2	1	174	25	41	46
I agree to participate انا اوافق على المشاركة	29	1	1	3	4	2	1	1	2	1	1	27	19	3	3	3	3	3	2	3	2	5	5	4	5	5	5	3	5	5	4	5	1	4	5	5	5	3	5	2	1	4	2	4	2	161	25	46	48
I agree to participate انا اوافق على المشاركة	29	2	1	4	1	2	3	1	2	1	1	27	27	3	3	3	3	3	1	3	1	4	3	4	4	4	4	3	4	3	2	4	3	4	4	3	3	3	3	1	1	3	2	1	2	225	23	35	37
I agree to participate انا اوافق على المشاركة	29	1	1	3	2	2	1	1	1	1	1	36	27	3	3	3	3	2	3	3	2	4	3	3	5	5	5	5	3	4	4	3	3	3	4	4	5	4	5	5	5	2	1	2	2	129	25	41	48
I agree to participate انا اوافق على المشاركة	29	1	2	3	1	2	1	1	1	1	1	28	10	3	3	2	2	3	1	3	1	4	3	3	3	4	5	5	4	4	4	4	3	3	3	4	4	4	1	1	3	3	2	2	3	214	19	39	40
I agree to participate انا اوافق على المشاركة	29	2	2	3	4	2	1	1	1	1	1	38	27	3	3	1	3	1	1	1	3	4	3	4	5	5	5	5	4	4	4	3	3	3	4	3	4	4	5	3	3	3	1	1	2	184	19	43	42
I agree to participate انا اوافق على المشاركة	29	2	1	3	2	2	1	1	1	1	1	37	8	3	3	1	3	1	2	1	3	4	1	4	5	4	5	4	5	4	1	3	4	2	3	4	3	2	3	4	2	3	4	2	1	169	19	37	40
I agree to participate انا اوافق على المشاركة	29	1	2	3	1	1	1	1	1	1	1	49	27	1	2	3	2	3	2	3	2	5	3	2	5	5	4	3	5	4	1	1	5	4	4	2	5	1	5	1	3	3	5	5	3	153	19	37	47
I agree to participate انا اوافق على المشاركة	29	1	1	4	4	2	1	1	1	1	1	72	18	1	2	2	1	3	2	2	3	3	5	2	2	1	1	3	1	1	5	5	1	3	2	4	3	4	3	4	2	4	2	2	5	243	19	24	44
I agree to participate انا اوافق على المشاركة	29	1	1	3	1	2	1	1	1	1	1	3	14	3	1	3	1	1	2	2	2	4	1	5	3	4	3	5	5	4	4	3	3	3	2	2	2	2	2	2	3	3	1	1	1	234	18	38	30
I agree to participate انا اوافق على المشاركة	30	1	1	1	1	2	1	1	1	1	1	36	27	3	3	3	3	3	3	3	3	4	3	3	4	4	3	4	4	4	2	4	3	4	4	4	4	4	4	4	4	4	4	4	4	28	27	35	55
I agree to participate انا اوافق على المشاركة	30	1	2	1	1	2	1	1	1	1	1	27	27	3	1	3	3	3	3	3	3	4	3	4	3	3	3	3	4	4	2	4	3	3	3	3	4	4	4	2	4	4	4	4	4	123	25	33	50
I agree to participate انا اوافق على المشاركة	30	1	2	3	1	1	1	1	1	1	1	49	27	3	1	3	3	3	3	3	3	4	3	4	4	4	3	3	4	3	2	4	3	4	1	1	3	3	3	3	3	3	3	3	3	194	25	34	40
I agree to participate انا اوافق على المشاركة	30	1	1	3	2	2	3	1	1	1	1	43	38	3	1	3	3	3	3	3	3	4	2	4	4	4	4	4	4	4	2	4	3	4	3	3	3	3	5	1	2	2	1	2	2	79	25	36	38
I agree to participate انا اوافق على المشاركة	30	2	2	4	2	2	1	1	1	1	1	28	27	3	3	3	3	3	3	1	3	4	3	4	5	3	4	4	4	3	4	3	3	2	4	4	4	4	5	1	3	2	1	1	1	133	25	38	38
I agree to participate انا اوافق على المشاركة	30	1	1	3	1	2	1	1	1	1	1	91	52	3	3	3	3	3	1	3	2	5	5	5	4	5	4	3	5	5	3	3	1	3	3	3	2	1	3	1	2	3	2	3	1	199	24	44	31
I agree to participate انا اوافق على المشاركة	30	1	1	3	1	2	1	1	1	1	1	50	27	3	3	1	1	3	3	3	3	5	1	5	5	5	5	5	5	4	2	4	3	4	4	3	4	5	5	5	4	5	1	2	3	20	23	42	52
I agree to participate انا اوافق على المشاركة	30	1	2	3	1	2	3	1	1	1	1	31	3	3	3	3	3	2	2	2	3	5	1	5	5	5	5	5	5	5	1	3	4	4	5	5	5	5	5	5	3	3	1	2	2	198	24	42	52
I agree to participate انا اوافق على المشاركة	30	2	1	4	2	2	1	1	1	1	1	86	14	3	2	3	2	2	3	3	2	1	4	2	2	2	1	2	1	2	4	1	3	1	3	1	3	1	3	1	3	1	1	2	2	256	23	21	26
I agree to participate انا اوافق على المشاركة	30	1	2	4	3	2	1	1	1	1	1	37	27	3	1	3	3	3	1	1	1	4	5	3	4	3	4	3	3	3	2	4	1	3	5	5	5	5	5	1	3	3	1	1	2	153	19	34	44
I agree to participate انا اوافق على المشاركة	30	2	2	3	1	2	1	1	1	1	1	28	32	3	3	3	1	1	1	1	3	4	3	4	4	3	3	3	3	3	3	4	3	4	1	1	1	1	1	1	3	3	3	1	3	58	19	33	30
I agree to participate انا اوافق على المشاركة	30	1	1	3	3	2	1	1	1	1	1	2	10	3	3	3	1	2	1	3	1	4	1	4	5	4	5	4	5	4	1	2	4	3	2	1	2	3	4	5	4	3	2	1	3	174	19	37	39
I agree to participate انا اوافق على المشاركة	30	1	1	3	3	2	1	1	1	1	1	14	11	3	3	1	3	1	2	1	3	4	1	4	5	4	5	4	5	4	1	2	4	2	3	4	1	4	5	1	3	4	5	2	1	211	19	37	41
I agree to participate انا اوافق على المشاركة	30	1	1	3	4	2	1	1	1	1	1	15	14	3	3	1	3	1	2	1	3	4	1	4	5	4	5	4	5	4	1	2	4	3	2	3	4	3	1	1	2	3	4	5	4	174	19	37	41
I agree to participate انا اوافق على المشاركة	30	2	1	1	3	2	1	1	1	1	1	47	5	3	3	1	3	1	2	1	3	4	1	4	5	4	5	4	5	4	1	2	4	3	2	3	4	3	2	2	3	4	3	2	3	216	19	37	40
I agree to participate انا اوافق على المشاركة	30	2	1	3	2	2	1	1	1	1	1	4	10	3	3	1	3	1	2	1	3	4	1	4	5	4	5	4	5	4	1	1	2	3	2	1	2	3	2	1	2	3	2	1	2	161	19	37	27
I agree to participate انا اوافق على المشاركة	30	2	1	2	2	2	2	1	1	1	1	20	27	3	2	1	3	2	1	3	2	4	1	4	5	4	5	4	4	5	2	3	5	3	4	5	3	4	5	3	4	5	3	4	3	81	20	38	54
I agree to participate انا اوافق على المشاركة	30	2	2	3	3	2	1	1	1	1	1	31	27	1	3	3	3	1	2	2	2	4	2	4	3	4	3	3	4	5	1	4	3	4	2	2	2	2	2	2	2	2	2	2	2	206	20	33	33
I agree to participate انا اوافق على المشاركة	30	2	1	3	2	2	1	1	1	1	1	10	15	3	2	3	1	2	1	3	1	4	1	4	5	4	5	4	5	4	1	2	4	3	2	4	3	2	4	3	2	1	2	3	4	169	17	37	39
I agree to participate انا اوافق على المشاركة	30	1	2	3	3	1	1	1	1	1	1	37	27	3	3	1	2	2	2	1	1	4	5	5	5	5	5	5	5	5	4	4	3	4	2	2	2	2	2	2	2	3	2	3	2	100	16	48	35
I agree to participate انا اوافق على المشاركة	30	2	1	3	3	2	1	1	1	1	1	17	27	3	2	1	2	1	3	1	2	4	2	5	5	5	4	4	4	3	3	3	4	5	4	3	4	5	4	3	4	5	4	3	4	48	18	39	55
I agree to participate انا اوافق على المشاركة	30	2	1	3	4	1	1	1	1	1	1	6	10	3	2	1	2	1	3	1	2	4	1	4	4	5	4	5	4	5	2	2	4	3	2	4	5	1	2	3	4	5	4	3	2	161	18	38	44
I agree to participate انا اوافق على المشاركة	31	2	1	3	3	1	1	1	1	1	1	28	27	3	3	3	3	3	3	3	3	4	3	4	5	3	4	4	4	4	5	3	2	3	2	2	2	2	2	1	1	1	1	1	1	211	27	40	24
I agree to participate انا اوافق على المشاركة	31	1	1	1	1	2	1	1	1	1	1	27	27	3	3	1	3	3	3	3	3	4	3	4	4	3	4	3	4	4	2	3	3	3	4	4	4	4	3	3	3	4	1	1	3	201	23	35	43
I agree to participate انا اوافق على المشاركة	31	1	1	1	1	2	1	1	1	1	1	51	27	3	3	3	3	1	3	3	3	4	3	4	4	5	5	4	4	3	2	4	3	4	3	3	3	3	3	2	2	1	1	1	1	253	25	38	34
I agree to participate انا اوافق على المشاركة	31	1	1	3	3	2	3	1	1	1	1	61	27	3	3	3	3	3	1	3	3	3	4	1	5	5	5	4	4	4	3	3	2	1	3	2	2	2	3	1	1	1	2	1	1	235	25	38	25
I agree to participate انا اوافق على المشاركة	31	1	2	3	4	2	3	2	2	1	1	73	27	3	2	2	3	3	3	3	3	5	4	3	4	4	4	4	3	5	3	3	3	3	3	3	3	1	3	1	3	3	2	2	3	197	25	39	36
I agree to participate انا اوافق على المشاركة	31	2	1	3	4	2	1	1	1	1	1	70	12	3	3	3	3	3	1	3	1	5	1	5	5	5	5	5	5	5	3	3	3	3	4	4	4	3	3	4	5	5	5	3	4	195	23	44	53
I agree to participate انا اوافق على المشاركة	31	1	1	3	3	2	1	1	1	1	1	36	27	3	3	3	3	3	3	2	2	3	4	1	1	1	1	4	4	5	4	3	2	1	1	1	1	3	4	1	1	1	2	1	1	235	25	28	23
I agree to participate انا اوافق على المشاركة	31	1	1	3	1	2	1	1	1	1	1	26	27	3	3	3	3	3	1	2	2	4	5	5	3	3	5	5	5	3	3	3	2	2	2	2	2	2	3	1	1	2	2	1	1	120	21	41	26
I agree to participate انا اوافق على المشاركة	31	2	2	2	4	2	3	1	1	1	1	27	47	3	3	3	1	3	1	1	3	4	3	5	4	4	5	3	4	5	2	4	3	3	2	2	2	2	3	1	1	3	1	1	1	240	19	39	29
I agree to participate انا اوافق على المشاركة	31	1	2	3	1	2	1	1	1	1	1	31	27	3	3	3	3	1	1	3	2	4	3	3	4	5	5	5	4	4	3	4	3	3	3	3	3	3	3	1	3	3	1	1	3	155	22	40	37
I agree to participate انا اوافق على المشاركة	31	2	2	1	1	2	3	1	1	1	1	37	27	3	3	3	3	1	3	1	2	3	3	4	5	3	4	5	4	5	4	3	3	3	4	4	4	4	2	3	3	4	1	1	1	134	22	40	40
I agree to participate انا اوافق على المشاركة	31	2	2	3	4	2	1	1	1	1	1	35	27	1	1	3	1	3	3	1	3	3	3	3	4	5	5	3	4	4	5	3	3	4	3	3	3	4	4	2	2	1	1	1	2	132	19	39	36
I agree to participate انا اوافق على المشاركة	31	2	2	1	1	2	1	1	1	1	1	32	27	3	2	2	3	3	1	3	1	4	3	5	5	3	3	3	3	3	3	3	2	3	5	5	5	5	5	2	1	1	2	1	1	189	20	35	41
I agree to participate انا اوافق على المشاركة	31	2	1	3	3	2	1	1	1	1	1	6	13	3	2	2	3	1	2	3	1	3	1	3	4	5	3	5	3	4	1	3	5	4	3	4	4	5	3	5	3	4	5	3	5	272	20	32	56
I agree to participate انا اوافق على المشاركة	31	1	2	4	2	1	1	1	1	1	1	49	27	2	3	2	1	3	2	2	1	5	3	3	5	2	4	2	5	2	1	3	1	5	2	5	2	5	2	5	2	5	2	2	3	153	18	32	44
I agree to participate انا اوافق على المشاركة	32	2	2	3	3	2	2	1	1	1	1	27	27	3	1	3	3	3	3	3	3	4	2	4	4	3	5	5	5	5	1	4	3	3	3	3	3	3	3	3	3	3	3	3	3	193	25	38	43
I agree to participate انا اوافق على المشاركة	32	1	1	3	3	2	1	1	1	1	1	42	14	3	3	3	3	3	3	3	1	5	5	5	5	5	5	5	5	5	5	4	4	4	5	4	4	4	3	2	4	4	4	3	4	41	25	50	53
I agree to participate انا اوافق على المشاركة	32	1	1	3	4	2	1	1	1	1	2	70	12	3	3	3	3	3	3	3	1	5	1	5	5	4	5	3	5	5	3	4	3	3	3	4	3	3	3	2	3	2	2	2	2	197	25	41	39
I agree to participate انا اوافق على المشاركة	32	2	1	2	3	2	3	1	1	1	1	51	27	3	3	3	3	3	3	3	2	4	3	5	5	3	4	3	5	5	3	3	2	1	3	3	3	2	2	1	1	1	1	2	3	226	26	40	28
I agree to participate انا اوافق على المشاركة	32	1	1	3	4	2	3	1	1	1	1	37	27	3	3	3	3	3	3	1	3	3	3	2	4	4	4	4	3	4	2	3	2	1	2	2	2	3	2	1	2	1	1	1	3	188	25	33	26
I agree to participate انا اوافق على المشاركة	32	2	1	3	4	2	1	1	1	1	1	89	27	2	2	3	3	3	3	3	3	4	2	5	5	5	4	5	4	5	2	3	3	3	3	3	3	3	4	4	4	4	4	4	4	194	25	41	49
I agree to participate انا اوافق على المشاركة	32	2	2	3	3	2	1	1	1	1	1	50	42	3	3	3	3	1	1	3	3	4	2	4	4	4	4	4	4	4	2	4	3	4	1	1	1	1	3	1	3	3	1	3	2	245	23	36	31
I agree to participate انا اوافق على المشاركة	32	1	2	4	1	2	1	1	2	2	2	29	27	3	1	3	3	3	3	3	2	3	3	3	4	3	5	5	4	4	5	4	3	3	4	4	4	3	5	1	3	2	1	2	2	246	22	39	41
I agree to participate انا اوافق على المشاركة	32	2	1	3	3	2	3	1	1	1	1	27	27	3	3	3	3	3	3	1	1	4	1	4	3	4	5	3	3	4	2	3	2	3	3	3	3	3	3	3	3	3	3	3	3	258	23	33	41
I agree to participate انا اوافق على المشاركة	32	2	1	3	3	2	3	1	1	1	1	28	27	3	3	3	3	2	2	2	3	3	4	4	5	5	4	3	5	5	3	3	1	3	2	2	3	3	1	1	1	1	3	2	1	163	24	41	27
I agree to participate انا اوافق على المشاركة	32	2	1	4	1	2	1	1	1	1	1	44	4	3	2	2	3	2	3	2	3	1	3	1	3	2	1	3	1	1	3	1	3	1	3	4	1	1	4	1	4	1	4	1	4	71	23	19	33
I agree to participate انا اوافق على المشاركة	32	1	2	3	3	2	1	1	1	1	1	50	25	3	3	3	3	1	2	2	2	4	3	5	4	4	5	5	3	4	3	4	3	3	5	5	5	4	4	1	1	1	2	1	2	211	22	40	41
I agree to participate انا اوافق على المشاركة	32	2	1	3	3	2	1	1	1	1	1	3	11	3	3	1	3	1	2	1	3	4	1	4	5	4	5	4	5	4	1	2	4	3	2	4	3	2	1	3	4	5	3	2	1	169	19	37	39
I agree to participate انا اوافق على المشاركة	32	1	1	3	3	2	1	1	1	1	1	61	10	3	3	1	3	1	2	1	3	4	1	4	5	4	5	4	5	4	1	3	4	1	2	4	5	4	2	1	2	3	4	5	4	174	19	37	44
I agree to participate انا اوافق على المشاركة	32	2	1	3	3	2	1	1	1	1	1	17	6	3	3	1	3	1	2	1	3	4	1	3	4	5	4	3	4	5	2	2	3	4	5	3	2	3	4	5	4	3	2	3	1	161	19	35	44
I agree to participate انا اوافق على المشاركة	32	2	2	4	3	2	1	1	1	1	1	49	27	2	3	1	3	2	3	1	1	5	4	4	2	4	2	4	4	2	2	5	3	3	2	5	5	2	5	2	5	3	3	2	3	105	17	33	48
I agree to participate انا اوافق على المشاركة	32	2	2	3	3	2	1	1	1	1	1	28	29	3	3	1	1	1	1	3	1	4	3	3	3	4	3	4	3	5	1	3	3	3	3	3	3	3	3	3	3	3	3	3	3	184	15	33	42
I agree to participate انا اوافق على المشاركة	32	1	1	2	2	2	1	1	1	1	1	20	23	3	2	3	1	2	1	3	1	4	1	4	5	4	5	4	5	4	1	3	4	3	2	4	3	2	4	4	3	2	4	3	2	280	17	37	43
I agree to participate انا اوافق على المشاركة	32	1	1	3	3	2	1	1	1	1	1	41	22	3	2	3	1	2	3	1	2	4	2	3	2	4	2	5	5	2	2	3	5	4	3	4	5	3	4	5	3	4	5	4	3	11	18	31	55
I agree to participate انا اوافق على المشاركة	32	2	1	3	3	2	1	1	1	1	1	14	10	2	3	1	2	1	3	1	2	5	2	5	4	4	5	4	5	4	1	4	2	3	4	3	2	3	4	3	2	3	4	3	2	161	18	39	42
I agree to participate انا اوافق على المشاركة	32	2	2	3	3	2	3	1	1	1	1	49	32	2	1	1	3	2	2	1	1	5	2	3	2	4	3	2	4	5	3	5	3	4	2	5	2	4	2	1	5	3	4	2	5	153	14	33	47
I agree to participate انا اوافق على المشاركة	33	2	1	3	3	2	3	1	1	1	1	37	27	3	1	3	3	3	3	3	3	4	3	4	4	4	4	4	4	4	4	3	2	2	2	2	2	2	4	1	3	2	1	2	3	197	25	39	31
I agree to participate انا اوافق على المشاركة	33	2	1	3	1	1	1	1	1	1	1	27	27	3	3	3	3	3	3	1	3	3	3	3	2	3	2	2	1	1	5	4	3	3	1	1	1	3	3	3	3	3	2	3	3	179	23	25	36
I agree to participate انا اوافق على المشاركة	33	1	1	2	1	1	1	1	1	1	1	23	41	3	1	3	3	3	3	3	3	4	3	4	3	3	4	4	4	4	2	3	3	3	2	2	2	2	2	2	2	2	2	2	2	101	25	35	31
I agree to participate انا اوافق على المشاركة	33	2	1	3	3	2	1	1	1	1	1	51	27	3	3	3	3	1	3	3	3	5	3	4	5	5	5	5	4	5	3	4	3	3	2	2	2	2	1	1	1	2	1	2	2	113	23	44	28
I agree to participate انا اوافق على المشاركة	33	2	1	3	3	2	1	1	1	1	1	28	27	3	3	3	3	3	1	3	1	4	4	2	4	4	4	4	4	3	2	3	2	2	1	1	1	1	3	1	3	2	2	2	2	168	23	35	26
I agree to participate انا اوافق على المشاركة	33	1	2	3	1	2	1	1	1	1	1	50	28	3	3	1	3	3	3	3	2	4	1	5	5	4	3	5	5	4	3	3	4	4	4	4	3	3	4	1	1	2	1	1	3	211	22	39	38
I agree to participate انا اوافق على المشاركة	33	1	1	3	3	2	3	1	1	1	1	28	27	3	3	3	3	1	1	3	3	4	3	4	5	5	3	4	3	4	2	4	5	5	5	5	3	3	3	2	2	2	1	1	1	136	23	37	42
I agree to participate انا اوافق على المشاركة	33	2	1	3	3	2	1	1	1	1	1	28	27	3	3	3	3	1	3	3	2	3	4	4	4	5	5	3	3	3	4	3	2	2	1	1	1	1	1	1	1	1	1	1	1	219	24	38	18
I agree to participate انا اوافق على المشاركة	33	2	2	3	4	2	3	1	1	1	1	50	27	3	3	2	3	3	2	2	3	1	4	1	1	1	1	1	3	1	5	1	1	1	1	1	3	1	1	1	1	1	1	1	1	180	24	19	16
I agree to participate انا اوافق على المشاركة	33	2	2	3	1	2	1	1	1	1	1	31	27	3	3	3	3	2	2	1	3	4	3	3	4	3	5	5	4	5	4	3	3	3	2	4	4	4	5	1	2	1	2	1	1	144	23	40	36
I agree to participate انا اوافق على المشاركة	33	2	1	3	4	2	3	1	2	1	2	39	6	3	3	1	3	3	1	1	1	3	3	4	4	3	3	3	3	4	3	3	3	3	3	4	3	3	4	4	4	4	4	4	4	131	19	33	50
I agree to participate انا اوافق على المشاركة	33	2	1	3	1	1	3	1	1	1	1	52	27	3	3	2	2	2	1	3	3	4	3	5	5	5	4	4	5	4	2	4	3	5	5	5	4	4	5	4	4	4	5	4	4	122	22	41	60
I agree to participate انا اوافق على المشاركة	33	1	1	3	3	2	1	1	1	1	1	6	27	3	3	1	3	1	2	1	3	4	2	5	4	5	4	5	3	4	1	2	4	3	2	4	3	2	5	2	1	4	1	5	1	161	19	37	39
I agree to participate انا اوافق على المشاركة	33	2	1	3	2	2	1	1	1	1	1	15	23	3	3	1	3	1	2	1	3	4	1	4	5	4	5	4	5	4	1	2	4	5	3	2	1	2	4	5	3	2	1	3	4	161	19	37	41
I agree to participate انا اوافق على المشاركة	33	1	1	3	2	2	1	1	1	1	1	67	10	3	3	1	3	1	2	1	3	4	1	4	5	4	5	4	5	4	1	2	4	2	3	4	5	4	3	2	1	2	3	4	5	174	19	37	44
I agree to participate انا اوافق على المشاركة	33	1	1	3	3	2	1	1	1	1	1	61	27	3	3	1	3	1	2	1	3	4	1	4	5	4	5	4	5	4	1	2	4	3	2	1	2	3	4	5	4	3	2	1	2	161	19	37	38
I agree to participate انا اوافق على المشاركة	33	2	1	3	3	2	1	1	1	1	1	12	11	3	3	1	3	1	2	1	3	4	1	4	5	4	5	4	5	4	1	2	4	3	2	1	2	3	4	5	4	4	3	2	1	161	19	37	40
I agree to participate انا اوافق على المشاركة	33	1	1	3	3	2	1	1	1	1	1	18	14	3	3	1	3	1	2	1	3	4	1	4	5	4	5	4	5	4	1	2	4	3	2	4	3	2	2	3	4	2	4	4	3	161	19	37	42
I agree to participate انا اوافق على المشاركة	33	2	1	1	3	2	1	1	1	1	1	44	6	3	3	1	3	1	2	1	3	4	1	4	5	4	5	4	5	4	1	2	4	3	2	3	4	4	3	2	1	2	3	4	4	161	19	37	41
I agree to participate انا اوافق على المشاركة	33	2	2	3	3	2	1	1	1	1	1	36	27	3	3	3	3	2	2	2	1	4	3	5	3	4	4	5	5	3	3	3	2	3	2	2	3	3	3	1	3	3	1	1	3	167	22	39	33
I agree to participate انا اوافق على المشاركة	33	1	2	3	4	2	3	1	1	1	1	36	27	3	3	3	3	2	2	2	2	3	1	5	4	3	5	5	3	5	1	3	5	5	5	4	5	5	3	4	5	5	4	3	3	264	23	35	59
I agree to participate انا اوافق على المشاركة	33	2	2	1	1	2	1	1	1	1	1	49	27	2	3	1	3	3	2	2	2	5	5	5	5	5	5	5	3	5	1	5	5	5	5	5	4	3	3	3	3	3	1	5	4	30	19	44	54
I agree to participate انا اوافق على المشاركة	33	2	1	4	1	2	2	1	1	1	1	14	27	3	1	1	3	2	1	3	2	4	3	2	4	3	4	3	3	3	2	4	4	3	5	3	3	3	4	5	5	5	1	1	5	221	17	31	51
I agree to participate انا اوافق على المشاركة	33	1	2	1	1	1	1	1	1	1	1	36	3	2	3	3	2	3	1	1	1	3	2	4	3	4	3	3	4	3	2	2	2	3	2	3	2	3	2	2	3	3	3	3	4	39	19	31	37
I agree to participate انا اوافق على المشاركة	33	2	1	3	3	2	1	1	1	1	1	27	28	3	1	1	1	1	3	3	2	4	3	4	3	3	3	3	4	4	2	4	3	3	2	2	2	2	5	1	3	3	1	3	3	239	16	33	37
I agree to participate انا اوافق على المشاركة	33	1	1	3	3	2	3	1	1	1	1	27	41	3	2	2	2	3	3	1	1	5	1	5	5	5	5	5	5	5	1	3	2	2	3	3	3	3	3	3	3	3	1	1	3	20	19	42	36
I agree to participate انا اوافق على المشاركة	33	1	1	3	3	2	1	1	1	1	1	87	23	3	2	3	1	2	1	3	1	4	2	5	4	4	5	3	4	4	2	4	4	3	4	5	3	4	5	3	4	5	3	4	5	111	17	37	56
I agree to participate انا اوافق على المشاركة	33	2	1	3	2	2	1	1	1	1	1	19	6	3	2	3	1	2	1	3	1	4	1	4	5	4	5	4	3	4	1	2	4	3	2	4	2	4	4	4	2	1	5	1	3	161	17	35	41
I agree to participate انا اوافق على المشاركة	33	2	1	3	3	2	1	1	1	1	1	15	10	3	2	3	1	2	1	3	1	4	1	4	5	4	5	4	5	4	1	2	4	3	2	4	3	2	3	5	2	1	3	2	4	174	17	37	40
I agree to participate انا اوافق على المشاركة	33	2	2	3	3	2	3	1	1	1	1	50	27	3	3	2	2	2	1	1	3	4	3	5	5	3	3	4	5	3	3	3	2	3	2	2	1	1	1	1	1	1	1	1	1	263	20	38	21
I agree to participate انا اوافق على المشاركة	33	1	1	3	2	2	1	1	1	1	1	26	52	1	3	1	1	1	1	3	1	1	4	3	1	2	1	2	2	2	3	1	1	1	2	2	2	3	2	1	1	1	2	1	1	279	13	21	21
I agree to participate انا اوافق على المشاركة	33	2	2	4	2	2	1	1	1	1	1	36	27	2	3	1	1	3	1	2	2	4	4	3	4	5	4	4	4	4	3	3	1	1	1	1	1	1	3	1	1	1	1	1	1	210	18	39	18
I agree to participate انا اوافق على المشاركة	33	2	1	3	3	2	1	1	1	1	1	60	6	2	3	1	2	1	3	1	2	5	2	5	4	5	4	5	4	5	2	5	4	3	2	1	2	3	4	5	4	3	2	1	2	174	18	41	41
I agree to participate انا اوافق على المشاركة	33	1	1	3	3	2	1	1	1	1	1	10	10	2	3	1	2	1	3	1	2	5	2	3	4	5	4	3	4	5	3	5	4	3	4	5	4	3	4	5	4	3	4	5	4	174	18	38	57
I agree to participate انا اوافق على المشاركة	33	2	2	3	2	2	3	1	2	1	1	28	17	2	2	2	3	2	2	2	2	3	3	3	3	3	3	3	3	3	3	2	3	2	3	1	1	3	1	1	1	1	1	3	3	227	19	30	26
I agree to participate انا اوافق على المشاركة	33	2	1	1	3	2	1	1	1	1	1	88	7	2	2	1	1	2	1	3	2	5	1	4	4	3	3	4	3	4	2	3	1	2	2	1	3	2	3	2	3	2	3	2	3	26	15	33	32
I agree to participate انا اوافق على المشاركة	34	1	1	3	3	1	1	1	1	1	1	40	27	3	3	3	3	3	3	3	3	4	3	4	4	4	4	3	4	4	3	4	3	3	2	2	2	2	3	1	2	2	1	2	2	216	27	37	31
I agree to participate انا اوافق على المشاركة	34	1	1	3	3	2	3	1	1	1	1	63	52	3	1	3	3	3	3	3	3	2	4	3	3	2	3	3	2	2	3	2	2	2	2	2	3	2	3	3	2	3	2	3	2	15	23	27	33
I agree to participate انا اوافق على المشاركة	34	2	1	4	4	2	3	1	2	1	2	70	37	3	3	3	3	3	1	3	3	5	5	5	5	5	5	5	5	5	5	4	2	3	3	2	3	2	2	2	3	3	3	4	4	194	25	50	40
I agree to participate انا اوافق على المشاركة	34	1	1	2	4	2	3	1	1	1	1	37	10	3	3	3	3	3	3	3	1	4	5	4	4	4	5	4	4	4	4	3	3	4	4	4	4	4	4	4	4	4	4	3	3	34	25	42	52
I agree to participate انا اوافق على المشاركة	34	2	2	4	4	2	1	1	1	1	1	56	27	3	3	3	3	3	1	3	1	5	5	4	5	5	5	5	5	5	5	4	3	3	4	4	4	4	3	2	2	4	3	2	3	194	23	49	45
I agree to participate انا اوافق على المشاركة	34	1	2	3	1	2	1	1	1	1	1	10	27	3	3	3	3	3	1	3	2	3	3	4	3	4	4	3	5	5	1	3	3	4	2	2	2	2	3	2	1	1	1	1	1	233	22	35	28
I agree to participate انا اوافق على المشاركة	34	2	1	3	1	2	1	1	1	1	1	37	27	3	3	1	3	1	3	1	3	4	3	4	3	4	4	5	5	5	1	4	3	4	3	3	3	3	3	3	3	3	3	3	3	127	21	38	44
I agree to participate انا اوافق على المشاركة	34	2	2	3	2	2	1	1	1	1	1	36	27	3	2	3	3	1	3	3	2	4	3	5	5	5	4	3	3	5	3	3	2	3	1	1	1	1	1	1	1	1	1	1	1	233	21	40	19
I agree to participate انا اوافق على المشاركة	34	1	2	3	2	2	1	2	1	1	1	39	27	3	3	2	2	2	3	3	3	3	1	5	5	3	4	4	3	3	3	3	2	4	5	4	5	5	4	1	1	1	1	1	1	208	24	34	38
I agree to participate انا اوافق على المشاركة	34	2	1	1	2	2	2	1	1	1	1	38	28	3	1	1	3	1	3	1	3	4	3	4	4	4	3	3	3	3	3	3	2	2	1	1	1	1	1	1	3	3	1	3	1	239	19	34	24
I agree to participate انا اوافق على المشاركة	34	2	1	4	3	2	1	1	1	1	1	11	22	3	3	3	1	1	3	1	2	4	1	4	5	3	4	5	4	4	1	4	2	4	3	4	2	4	5	4	5	3	3	2	5	161	19	35	50
I agree to participate انا اوافق على المشاركة	34	1	1	3	3	2	1	1	1	1	1	62	10	3	3	1	3	1	2	1	3	4	1	4	5	4	5	4	5	4	1	2	3	4	5	4	3	2	1	2	3	4	5	4	3	174	19	37	45
I agree to participate انا اوافق على المشاركة	34	1	1	3	3	2	1	1	1	1	1	3	10	3	3	1	3	1	2	1	3	4	3	3	4	5	4	3	4	5	3	2	4	3	2	3	4	3	2	3	4	3	2	3	4	161	19	38	42
I agree to participate انا اوافق على المشاركة	34	2	1	3	3	2	1	1	1	1	1	15	14	3	3	1	3	1	2	1	3	4	1	3	4	5	4	3	4	5	2	2	4	3	2	4	3	2	3	4	5	4	3	3	2	161	19	35	44
I agree to participate انا اوافق على المشاركة	34	2	1	2	2	2	1	1	1	1	1	41	9	3	3	1	3	1	2	1	3	4	3	4	5	4	3	4	5	4	2	2	4	3	2	1	2	3	4	5	4	3	2	1	2	161	19	38	38
I agree to participate انا اوافق على المشاركة	34	1	1	2	3	2	1	1	1	1	1	59	6	3	3	1	3	1	2	1	3	4	1	4	5	4	5	4	5	4	1	2	3	4	5	4	3	2	1	2	3	4	5	4	3	161	19	37	45
I agree to participate انا اوافق على المشاركة	34	2	1	4	4	1	1	1	1	1	1	20	17	2	1	3	2	3	2	3	2	5	5	5	3	2	3	3	2	3	3	5	2	5	2	3	2	5	2	5	2	3	2	3	2	106	20	34	43
I agree to participate انا اوافق على المشاركة	34	2	1	4	4	1	1	1	1	1	1	26	1	3	2	2	3	2	2	3	2	5	3	1	3	5	1	5	2	4	4	3	3	1	5	2	2	5	2	4	2	4	2	3	3	273	22	33	41
I agree to participate انا اوافق على المشاركة	34	2	1	2	2	2	1	1	1	1	1	28	33	3	3	2	2	2	1	3	1	4	3	4	4	4	4	4	3	4	3	4	3	3	3	3	3	3	3	2	4	3	2	2	2	276	20	37	40
I agree to participate انا اوافق على المشاركة	34	2	1	3	3	2	1	1	1	1	1	40	8	3	2	1	1	3	1	2	3	4	2	4	5	3	3	3	4	4	1	3	5	4	4	3	5	3	5	4	3	2	1	1	4	119	19	33	47
I agree to participate انا اوافق على المشاركة	34	2	2	2	2	2	1	1	1	1	1	85	24	3	2	3	1	2	1	3	1	4	1	4	3	4	5	4	3	4	1	2	4	3	2	4	2	4	3	2	4	3	2	4	3	161	17	33	42
I agree to participate انا اوافق على المشاركة	34	2	1	3	3	2	1	1	1	1	1	25	8	3	2	3	1	2	1	3	1	4	1	4	3	4	5	4	3	4	1	3	4	2	3	4	2	4	5	2	5	3	2	1	2	161	17	33	42
I agree to participate انا اوافق على المشاركة	34	1	1	2	2	2	1	1	1	1	1	49	32	3	1	2	1	3	1	3	1	5	4	3	4	1	3	4	2	1	1	2	4	3	2	4	2	4	1	5	1	3	2	4	2	153	17	28	39
I agree to participate انا اوافق على المشاركة	34	1	1	2	2	2	1	1	1	1	1	49	27	3	2	3	2	1	1	2	3	5	1	3	3	1	2	3	2	3	1	2	3	3	2	1	4	5	3	2	3	4	3	2	1	256	18	24	38
I agree to participate انا اوافق على المشاركة	34	2	1	2	3	2	3	1	1	1	1	37	27	3	3	3	1	1	1	1	2	3	2	5	5	5	3	4	3	3	3	3	1	1	3	1	2	1	3	1	1	1	1	1	3	205	18	36	23
I agree to participate انا اوافق على المشاركة	34	1	1	3	2	2	1	1	1	1	1	49	32	2	3	2	3	2	3	2	1	5	3	3	4	2	2	3	2	4	2	2	4	2	4	2	5	3	3	1	2	3	1	4	2	153	19	30	38
I agree to participate انا اوافق على المشاركة	34	2	1	3	3	2	1	1	1	1	1	50	32	2	3	2	3	2	1	3	2	5	3	3	2	5	4	1	3	4	4	5	3	3	1	5	3	2	4	2	4	2	4	5	2	153	19	34	45
I agree to participate انا اوافق على المشاركة	34	2	1	2	2	1	2	1	1	1	1	27	27	3	1	2	2	3	2	2	2	3	2	5	5	5	5	4	5	4	1	3	2	3	3	3	4	4	4	2	4	4	4	3	3	68	20	39	46
I agree to participate انا اوافق على المشاركة	34	1	1	3	1	2	1	1	1	1	1	50	32	2	2	3	1	1	3	1	2	5	4	4	3	2	4	4	3	3	4	5	2	1	4	1	4	1	5	1	4	3	2	4	2	153	17	36	39
I agree to participate انا اوافق على المشاركة	34	1	1	3	1	2	1	1	1	1	1	49	32	3	2	1	3	2	1	2	1	5	3	2	4	1	3	5	3	2	5	5	2	3	4	2	4	3	2	4	3	2	2	4	1	153	18	33	41
I agree to participate انا اوافق على المشاركة	35	1	1	1	1	2	1	1	1	1	1	3	27	3	3	3	3	3	3	3	3	4	3	4	4	5	5	5	5	5	1	3	3	3	3	4	4	4	5	1	3	3	1	3	3	202	27	41	43
I agree to participate انا اوافق على المشاركة	35	2	2	3	4	2	3	1	1	1	1	35	5	3	1	3	3	3	3	3	3	3	3	3	3	3	3	3	3	3	3	4	4	4	4	4	3	3	3	3	4	3	3	3	3	51	25	30	48
I agree to participate انا اوافق على المشاركة	35	1	1	3	2	2	3	1	1	1	1	41	7	3	1	3	3	3	3	3	3	5	1	5	5	5	5	5	5	5	1	4	5	5	5	5	5	4	4	4	4	4	4	4	4	62	25	42	61
I agree to participate انا اوافق على المشاركة	35	1	2	3	1	2	3	1	1	1	1	37	27	3	3	3	3	2	2	3	1	3	1	5	4	5	5	5	3	5	1	3	4	5	5	5	5	5	3	2	1	1	1	1	1	244	23	37	42
I agree to participate انا اوافق على المشاركة	35	1	1	1	1	2	1	1	1	1	1	50	49	2	2	3	3	3	1	3	2	3	4	3	3	3	3	3	3	3	4	3	3	3	3	3	3	3	3	3	1	1	1	1	3	210	22	32	34
I agree to participate انا اوافق على المشاركة	35	1	1	1	1	1	1	1	1	1	1	49	27	3	3	1	3	3	1	2	1	4	4	4	4	4	5	5	4	4	4	4	3	3	4	2	1	2	1	1	4	4	2	4	4	4	18	42	39
I agree to participate انا اوافق على المشاركة	35	1	1	3	2	1	1	1	1	1	1	14	10	3	3	1	3	1	2	1	3	4	1	4	5	4	5	4	5	4	1	2	4	3	2	4	3	2	3	4	5	4	3	1	2	169	19	37	42
I agree to participate انا اوافق على المشاركة	35	1	1	3	3	2	1	1	1	1	1	17	6	3	3	1	3	1	2	1	3	4	1	4	5	4	5	4	5	4	1	2	3	4	5	4	3	2	1	2	3	4	5	4	3	161	19	37	45
I agree to participate انا اوافق على المشاركة	35	2	1	3	4	2	1	1	1	1	1	5	6	3	3	1	3	1	2	1	3	4	1	4	5	4	5	4	5	4	1	1	2	3	4	5	4	3	2	1	2	3	4	5	4	161	19	37	43
I agree to participate انا اوافق على المشاركة	35	2	1	3	3	2	1	1	1	1	1	50	27	2	3	2	3	3	2	2	2	4	4	3	4	4	4	4	4	4	4	3	2	3	3	2	1	1	2	2	1	2	2	1	1	161	22	39	26
I agree to participate انا اوافق على المشاركة	35	2	1	2	3	2	1	1	1	1	1	8	14	3	2	1	3	2	1	3	1	4	1	4	5	4	5	4	5	4	1	3	5	4	3	4	5	4	3	4	5	4	3	4	5	258	19	37	56
I agree to participate انا اوافق على المشاركة	35	2	2	4	3	2	1	1	1	1	1	49	32	3	2	1	3	2	1	2	3	5	4	5	2	3	4	2	4	2	2	5	3	2	4	2	3	3	4	2	4	2	4	3	2	153	20	33	43
I agree to participate انا اوافق على المشاركة	35	2	2	4	3	2	1	1	1	1	1	49	27	2	1	2	3	2	1	3	2	1	3	1	5	2	4	2	5	5	4	1	3	3	4	4	2	4	5	1	5	1	5	4	4	105	17	32	46
I agree to participate انا اوافق على المشاركة	35	1	2	3	2	2	1	1	1	1	1	49	27	3	2	2	1	1	2	3	2	5	5	5	4	3	2	4	3	3	2	5	1	5	4	3	2	4	2	4	3	2	4	3	2	153	19	36	44
I agree to participate انا اوافق على المشاركة	35	2	1	3	4	2	1	1	1	1	2	89	6	1	3	1	2	3	1	1	1	2	5	3	2	1	2	2	1	1	4	2	1	2	3	1	2	2	2	2	2	1	1	3	2	228	16	23	26
I agree to participate انا اوافق على المشاركة	36	1	2	3	1	2	1	1	1	1	1	37	27	3	3	3	1	3	3	3	3	3	3	3	4	3	5	5	3	4	3	3	1	2	1	1	1	3	2	2	1	2	1	1	2	237	25	36	23
I agree to participate انا اوافق على المشاركة	36	1	1	2	4	2	1	1	1	1	1	34	4	3	3	2	3	3	3	3	2	1	3	1	1	1	1	1	1	1	3	3	3	1	1	1	1	1	1	1	3	1	1	1	1	153	25	14	20
I agree to participate انا اوافق على المشاركة	36	2	1	4	4	2	3	2	1	1	1	39	27	3	3	2	3	3	3	3	1	4	2	3	3	5	5	5	5	5	1	3	3	3	2	2	2	2	2	1	1	2	2	2	4	194	24	38	31
I agree to participate انا اوافق على المشاركة	36	2	1	3	4	2	1	1	1	1	1	50	19	3	1	3	3	3	1	3	1	1	4	1	1	1	1	1	1	1	4	3	2	2	2	2	2	2	4	1	1	3	3	1	1	225	21	16	29
I agree to participate انا اوافق على المشاركة	36	1	2	3	1	1	1	1	2	1	1	27	27	2	3	2	3	2	3	3	2	4	4	4	4	2	2	2	2	2	3	3	1	1	1	2	2	1	1	1	1	2	1	1	1	112	22	29	19
I agree to participate انا اوافق على المشاركة	36	2	1	3	2	2	1	1	1	1	1	85	12	3	3	1	3	1	2	1	3	4	1	4	5	4	5	4	5	4	1	3	4	2	4	3	2	4	3	5	3	2	1	3	3	174	19	37	42
I agree to participate انا اوافق على المشاركة	36	2	1	3	2	2	1	1	1	1	1	38	27	3	3	1	1	1	1	3	1	5	3	3	4	4	4	4	4	4	1	4	4	4	4	5	4	3	4	4	4	4	4	4	3	269	17	36	55
I agree to participate انا اوافق على المشاركة	36	2	1	2	2	2	1	1	1	1	1	47	5	3	2	3	1	2	3	1	2	4	1	4	5	4	5	4	5	4	1	1	4	3	4	3	3	3	2	4	2	4	2	4	2	256	18	37	41
I agree to participate انا اوافق على المشاركة	36	1	1	3	3	2	1	1	1	1	1	69	14	2	3	1	2	1	3	1	2	5	2	5	4	5	4	5	4	5	2	5	4	3	2	1	2	3	4	5	4	3	2	1	2	174	18	41	41
I agree to participate انا اوافق على المشاركة	37	2	2	4	4	2	3	2	2	1	2	70	37	3	1	3	3	3	3	3	3	4	2	5	4	3	4	4	4	5	1	4	3	3	3	4	4	3	5	5	5	5	5	3	3	194	25	36	55
I agree to participate انا اوافق على المشاركة	37	1	2	3	1	2	1	1	1	1	1	37	27	3	3	3	3	3	3	1	3	3	4	1	5	4	4	3	4	3	3	3	2	4	5	5	4	3	5	1	1	1	1	2	1	198	25	34	38
I agree to participate انا اوافق على المشاركة	37	1	1	2	3	1	1	1	1	1	1	38	50	3	2	3	3	3	2	3	2	5	3	4	4	4	4	4	4	4	2	4	5	3	5	4	4	4	5	3	1	2	2	1	3	194	24	38	46
I agree to participate انا اوافق على المشاركة	37	2	1	3	4	1	2	1	1	1	1	37	27	2	3	3	1	3	1	3	3	4	3	3	4	3	3	4	2	2	3	4	4	5	1	1	1	1	4	1	3	3	1	1	2	196	20	31	32
I agree to participate انا اوافق على المشاركة	37	1	1	2	3	2	3	1	1	1	1	28	27	3	3	3	3	2	2	2	3	3	1	5	3	3	5	4	5	5	4	5	5	3	4	3	3	5	4	4	4	3	2	1	1	233	24	38	47
I agree to participate انا اوافق على المشاركة	37	2	1	3	3	2	3	1	1	1	1	41	27	3	3	3	2	2	2	3	3	3	1	3	5	3	4	4	3	5	1	3	1	3	4	4	5	4	5	5	5	3	1	2	1	264	22	32	46
I agree to participate انا اوافق على المشاركة	37	1	1	1	1	2	1	1	1	1	1	49	52	1	3	2	3	3	1	3	2	3	5	3	3	3	3	3	3	3	3	3	3	3	3	3	3	3	3	3	3	3	3	3	3	3	21	32	42
I agree to participate انا اوافق على المشاركة	37	2	2	1	4	2	3	1	1	1	1	27	27	3	3	1	3	3	2	2	2	4	3	4	3	3	4	3	4	3	3	3	2	2	1	1	1	1	3	1	1	1	1	1	2	210	22	34	21
I agree to participate انا اوافق على المشاركة	37	1	1	3	2	2	1	1	1	1	1	43	27	3	3	3	1	3	1	2	2	4	2	4	4	4	4	4	4	4	2	4	3	3	3	3	3	3	5	2	2	2	1	2	2	271	21	36	38
I agree to participate انا اوافق على المشاركة	37	1	1	3	1	2	1	1	1	1	1	49	32	3	3	3	2	1	3	2	1	5	2	4	3	2	4	3	4	2	2	5	3	1	5	2	3	4	2	4	2	4	4	3	2	153	19	31	44
I agree to participate انا اوافق على المشاركة	37	2	1	2	2	2	1	1	1	1	1	79	27	3	3	1	3	1	2	1	3	4	1	4	5	4	5	4	5	4	1	3	4	3	2	3	4	5	3	2	4	3	4	3	2	260	19	37	45
I agree to participate انا اوافق على المشاركة	37	2	2	3	2	2	3	1	1	1	1	17	27	3	3	3	3	2	2	1	2	3	1	5	3	4	4	5	5	3	3	3	2	4	5	5	5	4	4	5	5	3	2	2	3	233	22	36	52
I agree to participate انا اوافق على المشاركة	37	2	2	4	4	2	3	1	1	1	1	21	27	2	2	2	2	3	3	3	1	4	2	4	5	5	5	5	5	5	1	3	3	3	2	2	2	2	3	3	4	4	2	2	3	156	21	41	38
I agree to participate انا اوافق على المشاركة	37	2	1	3	4	2	1	1	1	1	1	26	27	2	2	2	3	3	2	2	2	3	4	2	4	4	4	4	5	5	4	4	1	2	1	1	1	1	4	3	1	2	1	1	1	105	20	39	24
I agree to participate انا اوافق على المشاركة	37	1	1	2	2	2	1	1	1	1	1	39	27	2	1	1	3	2	2	2	1	4	3	5	5	5	5	5	5	5	4	3	4	4	5	5	5	5	3	1	2	1	1	1	3	235	17	46	43
I agree to participate انا اوافق على المشاركة	38	2	2	3	3	2	1	1	1	1	1	32	27	3	3	3	3	3	3	3	3	4	3	3	3	4	4	4	3	3	3	3	3	3	2	3	3	3	3	1	1	1	1	1	1	39	27	34	29
I agree to participate انا اوافق على المشاركة	38	1	1	1	3	2	2	1	1	1	1	31	27	3	3	3	3	3	1	3	3	1	5	1	1	1	1	1	1	1	4	1	1	1	1	1	1	1	1	1	1	1	1	1	1	153	25	17	14
I agree to participate انا اوافق على المشاركة	38	2	1	3	3	2	3	1	1	1	1	26	28	3	1	3	3	3	3	1	3	4	3	4	4	3	4	3	5	4	3	4	4	4	3	3	3	3	3	3	3	3	3	3	3	42	23	37	45
I agree to participate انا اوافق على المشاركة	38	2	1	3	3	2	1	1	1	1	1	36	27	3	3	3	1	3	3	3	1	4	3	3	4	4	5	5	5	5	3	4	3	2	1	1	1	1	3	1	2	2	2	1	1	217	22	41	25
I agree to participate انا اوافق على المشاركة	38	2	1	3	3	2	1	1	1	1	1	36	27	3	3	3	3	3	1	3	2	3	2	4	5	5	5	5	4	4	1	3	3	3	3	3	3	3	3	2	1	2	1	1	1	184	24	38	32
I agree to participate انا اوافق على المشاركة	38	2	1	3	4	2	2	1	2	1	1	49	46	3	2	3	3	3	1	3	2	5	3	4	4	4	4	4	5	4	1	3	3	2	2	1	1	1	2	1	1	2	1	1	1	196	23	38	22
I agree to participate انا اوافق على المشاركة	38	2	1	3	2	1	1	1	1	1	1	50	27	3	1	3	3	3	1	1	1	1	4	1	1	1	1	1	1	1	5	1	2	2	2	2	2	2	1	3	2	2	3	2	2	259	19	17	28
I agree to participate انا اوافق على المشاركة	38	2	1	3	3	2	1	1	1	1	1	27	47	1	3	2	3	3	3	2	1	4	2	5	5	5	5	5	5	5	1	3	3	3	1	1	1	1	4	2	3	3	3	3	3	149	20	42	34
I agree to participate انا اوافق على المشاركة	38	2	2	3	2	2	1	1	1	1	1	49	32	3	2	3	1	2	3	2	1	5	3	5	3	2	4	2	3	4	4	5	3	2	1	5	2	4	3	2	4	2	4	2	4	153	18	35	43
I agree to participate انا اوافق على المشاركة	38	2	1	3	2	2	1	1	1	1	1	2	5	3	2	1	2	1	3	1	2	4	1	4	5	4	5	4	5	4	1	3	4	3	2	3	4	3	2	4	3	3	4	2	3	18	18	37	43
I agree to participate انا اوافق على المشاركة	38	1	1	1	1	1	1	1	1	1	1	40	8	3	1	2	1	3	1	2	1	4	3	5	5	3	4	4	3	3	1	3	2	3	4	4	4	4	5	1	2	2	1	1	1	184	17	35	37
I agree to participate انا اوافق على المشاركة	38	2	2	3	2	2	3	1	1	1	1	16	24	3	2	2	2	2	2	2	2	3	5	1	3	2	2	1	1	1	5	3	2	3	3	1	1	1	1	1	3	1	3	1	1	205	19	24	25
I agree to participate انا اوافق على المشاركة	39	1	1	3	1	2	3	1	1	1	1	45	27	3	3	3	3	3	3	3	3	3	1	5	3	4	4	4	3	4	3	3	3	3	4	4	3	4	4	1	2	3	2	1	1	134	27	34	38
I agree to participate انا اوافق على المشاركة	39	2	1	3	1	2	1	1	2	1	1	26	27	3	3	3	2	3	3	3	3	4	2	4	4	4	4	4	4	4	2	5	4	5	4	3	3	3	5	3	3	3	3	4	3	33	26	36	51
I agree to participate انا اوافق على المشاركة	39	2	1	4	4	1	1	1	1	1	1	49	27	3	3	3	3	3	1	3	1	4	5	4	4	5	4	4	5	4	4	4	1	1	1	1	1	1	2	1	1	1	1	1	1	167	23	43	18
I agree to participate انا اوافق على المشاركة	39	2	1	1	4	2	3	1	1	1	1	28	27	3	3	3	3	3	3	2	2	4	3	5	5	4	3	5	4	4	3	3	2	1	4	4	4	4	3	4	3	4	3	3	3	49	25	40	45
I agree to participate انا اوافق على المشاركة	39	2	1	3	4	2	3	1	1	1	1	28	27	3	3	3	3	3	2	1	2	3	1	5	5	3	4	5	5	3	2	3	4	4	1	1	1	1	1	2	1	1	1	1	3	195	23	36	25
I agree to participate انا اوافق على المشاركة	39	2	1	3	3	2	1	1	1	1	1	50	27	3	3	2	2	3	2	3	2	4	3	3	4	4	5	5	5	3	1	3	3	1	1	1	1	1	5	1	4	2	2	3	3	91	23	37	31
I agree to participate انا اوافق على المشاركة	39	2	1	3	1	2	1	1	1	1	1	27	27	3	3	3	3	1	1	2	2	5	3	4	5	5	4	4	4	5	3	4	3	3	3	3	3	3	1	1	1	2	1	2	2	235	21	42	32
I agree to participate انا اوافق على المشاركة	39	1	1	2	3	2	1	1	1	1	1	58	11	3	3	1	3	1	2	1	3	4	1	4	5	4	5	4	5	4	1	2	4	3	2	1	2	3	4	5	4	2	3	4	2	174	19	37	41
I agree to participate انا اوافق على المشاركة	39	2	1	3	3	2	1	1	1	1	1	32	22	3	3	1	3	1	2	1	3	4	1	4	5	4	5	4	5	4	1	1	2	3	4	5	4	3	2	1	2	3	4	5	4	174	19	37	43
I agree to participate انا اوافق على المشاركة	39	2	1	3	4	2	1	1	2	1	1	49	52	3	2	3	2	3	2	2	2	5	4	5	5	5	4	4	5	4	3	2	1	1	1	1	1	1	5	1	3	2	2	2	1	153	22	44	24
I agree to participate انا اوافق على المشاركة	39	2	1	3	3	2	1	1	1	1	1	15	27	3	1	3	2	2	3	2	2	3	2	2	4	5	4	4	4	5	2	4	4	4	5	3	3	3	5	2	2	2	3	2	3	55	21	35	45
I agree to participate انا اوافق على المشاركة	39	1	2	4	2	2	1	1	1	1	1	49	27	3	2	1	3	2	3	1	2	4	2	1	4	2	4	2	4	3	2	1	4	1	5	2	5	2	5	2	4	1	5	1	5	153	20	28	43
I agree to participate انا اوافق على المشاركة	39	2	1	3	3	1	1	1	1	1	1	36	27	1	1	3	2	2	3	2	2	3	2	3	3	4	4	4	4	3	4	3	3	2	2	1	1	1	1	1	1	2	1	1	1	233	17	34	21
I agree to participate انا اوافق على المشاركة	39	2	1	1	2	2	3	1	1	1	1	49	50	2	2	2	2	2	2	2	2	3	3	3	3	3	3	3	3	3	3	3	3	3	3	3	3	3	3	3	3	3	3	3	3	161	18	30	42
I agree to participate انا اوافق على المشاركة	40	2	1	3	4	2	3	1	2	1	1	26	27	3	3	3	3	3	3	3	3	4	2	4	4	4	4	4	4	4	2	3	3	3	3	3	3	3	3	3	3	3	3	3	3	29	27	36	42
I agree to participate انا اوافق على المشاركة	40	2	1	3	4	2	1	1	1	1	1	70	27	3	3	3	3	3	3	3	3	5	5	5	5	5	5	5	5	5	1	3	3	3	1	1	1	1	2	1	1	1	1	3	3	194	27	46	25
I agree to participate انا اوافق على المشاركة	40	1	1	3	4	2	1	1	2	1	2	10	27	3	3	3	3	3	3	3	3	4	2	4	4	4	4	3	4	5	1	4	3	3	3	3	3	4	4	3	3	3	3	3	3	189	27	35	45
I agree to participate انا اوافق على المشاركة	40	2	1	3	1	2	1	1	1	1	1	28	27	3	3	3	3	1	3	3	3	4	3	3	4	5	5	4	4	3	4	3	3	4	3	3	3	3	4	4	3	1	1	1	1	125	23	39	37
I agree to participate انا اوافق على المشاركة	40	1	1	1	1	2	1	1	1	1	1	49	20	3	3	3	3	3	2	3	2	4	4	4	4	5	4	4	4	5	4	5	1	5	5	5	5	3	5	1	5	3	2	5	1	17	25	42	51
I agree to participate انا اوافق على المشاركة	40	2	1	3	4	2	3	1	1	1	1	36	27	3	3	3	1	3	3	3	2	3	5	1	1	3	2	1	1	3	4	3	1	2	3	1	2	1	2	2	1	2	2	1	1	234	24	24	24
I agree to participate انا اوافق على المشاركة	40	1	1	3	1	2	1	1	1	1	1	94	2	2	2	3	3	2	3	3	3	1	4	2	1	1	1	1	1	1	5	1	1	1	1	1	1	1	1	1	1	1	1	1	1	105	24	18	14
I agree to participate انا اوافق على المشاركة	40	1	1	2	3	2	1	1	1	1	1	49	50	2	3	2	3	3	3	3	1	5	5	5	5	5	5	5	5	5	2	2	2	2	3	5	4	4	4	1	3	2	1	2	2	70	23	47	37
I agree to participate انا اوافق على المشاركة	40	1	2	4	2	2	1	1	1	1	1	6	18	3	3	1	3	1	3	1	3	1	4	1	2	1	2	1	2	1	4	1	2	1	2	1	2	1	2	1	2	1	2	1	2	292	21	19	21
I agree to participate انا اوافق على المشاركة	40	1	1	4	2	2	1	1	1	1	1	20	5	3	3	1	3	1	3	1	3	1	4	1	2	1	2	1	2	1	4	1	2	1	2	1	2	1	2	1	2	1	2	1	2	9	21	19	21
I agree to participate انا اوافق على المشاركة	40	2	1	3	2	2	3	1	1	1	1	17	27	3	3	3	3	2	2	2	3	3	2	5	5	5	5	4	3	3	1	3	2	4	5	5	3	5	4	1	1	1	1	1	2	134	24	36	38
I agree to participate انا اوافق على المشاركة	40	1	1	3	3	2	2	1	1	1	1	46	27	3	3	1	3	1	2	3	1	4	1	4	5	4	5	4	4	5	2	3	4	5	4	3	4	5	4	3	4	5	4	3	1	49	19	38	52
I agree to participate انا اوافق على المشاركة	40	2	1	3	2	2	1	1	1	1	1	23	6	3	3	1	3	1	2	1	3	2	2	5	4	2	1	2	4	5	3	2	4	3	4	2	4	5	4	3	2	1	2	3	4	161	19	30	43
I agree to participate انا اوافق على المشاركة	40	1	1	3	3	2	1	1	1	1	1	10	24	3	3	1	3	1	2	1	3	4	1	4	5	4	5	4	3	4	1	2	4	3	2	3	4	5	4	3	2	2	3	4	4	161	19	35	45
I agree to participate انا اوافق على المشاركة	40	2	1	3	3	2	1	1	1	1	1	6	25	3	3	1	3	1	2	1	3	4	1	4	5	4	5	4	5	4	1	2	4	3	2	4	2	4	5	2	1	4	5	2	3	169	19	37	43
I agree to participate انا اوافق على المشاركة	40	1	1	3	3	2	1	1	1	1	1	7	14	3	3	1	3	1	2	1	3	4	1	4	5	4	5	4	5	4	1	2	4	1	5	2	4	3	5	1	4	2	5	1	5	169	19	37	44
I agree to participate انا اوافق على المشاركة	40	1	1	3	3	2	1	1	1	1	1	16	11	3	3	1	3	1	2	1	3	4	1	4	5	4	5	4	5	4	1	3	4	2	3	4	5	3	2	1	3	4	5	3	2	169	19	37	44
I agree to participate انا اوافق على المشاركة	40	2	1	3	3	2	1	1	1	1	1	67	10	3	3	1	3	1	2	1	3	4	1	4	5	4	5	4	5	4	1	2	4	3	4	5	4	3	2	1	2	3	4	5	3	161	19	37	45
I agree to participate انا اوافق على المشاركة	40	2	1	3	3	2	1	1	1	1	1	12	11	3	3	1	3	1	2	1	3	4	1	4	5	4	5	4	5	4	1	2	4	3	2	3	4	5	4	3	2	1	2	3	4	174	19	37	42
I agree to participate انا اوافق على المشاركة	40	1	1	1	3	2	1	1	1	1	1	23	10	3	3	1	3	1	2	1	3	4	1	4	5	4	5	4	4	5	2	4	2	3	4	2	4	3	2	3	4	2	4	3	2	216	19	38	42
I agree to participate انا اوافق على المشاركة	40	1	2	3	3	2	1	1	2	1	1	28	27	2	2	3	3	3	2	2	1	4	4	4	2	1	2	2	1	2	3	3	2	4	4	3	2	2	2	2	4	4	4	3	4	153	21	25	43
I agree to participate انا اوافق على المشاركة	40	1	1	3	3	2	1	1	1	1	2	53	50	2	1	2	3	3	2	1	3	1	4	1	1	1	2	1	1	2	5	3	2	1	1	1	2	1	1	1	2	1	1	1	2	277	20	19	20
I agree to participate انا اوافق على المشاركة	40	1	1	4	2	1	1	1	1	1	1	47	17	3	2	1	1	2	1	3	2	1	1	3	2	5	2	5	2	3	4	1	5	2	5	2	5	2	2	5	2	4	2	5	2	12	16	28	44
I agree to participate انا اوافق على المشاركة	40	1	1	3	2	2	1	1	1	1	1	49	50	2	2	2	3	3	2	2	2	3	5	3	3	3	3	3	3	3	4	3	3	3	3	3	3	3	3	3	3	3	3	3	3	112	21	33	42
I agree to participate انا اوافق على المشاركة	40	2	1	3	2	2	3	1	1	1	1	36	27	3	2	1	3	2	2	2	1	5	3	4	4	4	4	5	5	3	1	3	1	2	2	1	1	1	1	3	1	2	1	1	1	265	19	38	21
I agree to participate انا اوافق على المشاركة	41	1	1	4	4	2	1	1	1	1	1	4	27	3	3	3	3	3	3	3	3	4	3	4	3	3	4	5	5	5	1	4	3	3	4	4	3	3	3	3	3	3	4	3	3	196	27	37	46
I agree to participate انا اوافق على المشاركة	41	2	1	1	1	2	1	1	1	1	1	40	28	3	1	3	3	3	3	3	3	4	3	4	5	5	5	5	5	5	1	5	3	3	4	4	4	4	4	4	4	4	4	4	4	191	25	42	55
I agree to participate انا اوافق على المشاركة	41	2	1	3	3	2	3	1	1	1	1	50	27	3	3	3	3	3	3	3	2	4	5	3	3	4	4	5	5	4	4	3	3	3	1	1	1	1	3	1	1	1	1	1	1	211	26	41	22
I agree to participate انا اوافق على المشاركة	41	1	1	3	3	2	1	1	1	1	1	36	27	3	3	1	3	3	1	3	3	4	3	4	4	3	5	5	4	4	2	4	3	4	4	4	4	4	5	4	4	4	1	4	4	162	23	38	53
I agree to participate انا اوافق على المشاركة	41	1	1	3	1	2	1	1	2	1	1	47	52	3	3	2	3	3	1	3	2	5	5	3	5	5	5	5	5	2	3	4	1	1	1	1	1	1	5	1	1	4	1	1	1	194	23	43	24
I agree to participate انا اوافق على المشاركة	41	1	1	3	1	1	1	1	1	1	1	49	1	3	3	1	3	3	1	3	2	2	4	3	1	1	2	1	1	1	5	2	3	3	3	3	2	2	3	2	2	2	2	2	2	170	22	21	33
I agree to participate انا اوافق على المشاركة	41	2	1	3	1	2	1	1	1	1	1	28	27	3	3	1	1	3	3	3	1	4	3	3	3	4	4	3	4	4	2	3	3	2	1	1	1	1	3	1	3	3	1	1	1	247	19	34	25
I agree to participate انا اوافق على المشاركة	41	2	1	2	1	2	1	1	1	1	1	20	21	3	2	3	3	2	3	3	2	3	1	3	3	5	3	5	3	4	2	3	5	3	4	5	2	4	4	4	3	5	3	5	3	283	23	32	53
I agree to participate انا اوافق على المشاركة	41	2	1	3	4	2	3	1	1	1	1	49	50	2	1	3	3	3	2	2	2	1	5	1	1	1	1	1	1	1	5	1	1	1	1	1	1	2	1	1	1	1	1	2	1	105	21	18	16
I agree to participate انا اوافق على المشاركة	41	1	1	1	1	2	1	1	1	1	1	49	27	3	3	2	2	3	2	2	2	4	3	4	3	3	4	4	4	3	2	3	4	3	4	4	4	4	4	4	4	3	1	1	3	164	21	34	46
I agree to participate انا اوافق على المشاركة	41	2	1	4	3	2	1	1	1	1	1	31	21	2	3	1	3	1	1	3	1	4	2	2	3	3	4	2	4	2	2	3	3	2	4	2	4	2	3	3	4	2	4	2	4	80	18	28	42
I agree to participate انا اوافق على المشاركة	41	2	1	3	2	2	2	1	1	1	1	2	5	3	2	1	1	3	2	3	1	4	3	5	3	4	5	3	4	5	2	4	3	4	4	3	5	4	3	4	5	3	4	3	4	249	19	38	53
I agree to participate انا اوافق على المشاركة	41	1	1	2	2	2	1	1	1	1	1	24	24	2	1	3	1	2	3	2	3	4	1	3	5	4	3	5	4	4	1	3	5	4	3	5	4	3	4	5	3	4	3	5	3	211	19	34	54
I agree to participate انا اوافق على المشاركة	41	2	1	3	4	2	3	2	2	1	1	37	51	2	2	2	3	3	2	2	2	5	4	5	5	5	5	5	5	5	2	2	3	2	1	1	1	1	1	1	1	1	1	1	1	161	21	46	18
I agree to participate انا اوافق على المشاركة	41	1	1	3	4	2	1	1	1	1	1	28	27	3	3	2	2	2	2	2	1	3	3	3	3	3	3	3	3	3	3	4	4	4	3	3	4	4	5	4	3	1	1	1	1	197	19	30	42
I agree to participate انا اوافق على المشاركة	42	1	1	2	1	2	1	1	1	1	1	38	10	3	3	3	3	3	3	3	1	4	4	4	4	4	4	4	4	5	2	3	3	4	4	4	4	4	2	2	2	2	2	3	3	18	25	39	42
I agree to participate انا اوافق على المشاركة	42	1	2	4	4	2	3	1	1	1	1	29	17	3	3	3	3	3	1	3	1	4	5	3	4	4	4	5	4	5	5	3	3	3	4	4	4	4	3	2	2	3	3	3	4	257	23	43	45
I agree to participate انا اوافق على المشاركة	42	2	1	3	4	2	1	1	2	1	1	49	27	2	2	3	3	3	3	3	2	3	4	4	4	4	4	4	4	4	2	3	2	3	2	1	1	1	1	1	1	1	1	1	1	177	24	37	20
I agree to participate انا اوافق على المشاركة	42	2	1	4	4	2	1	1	1	1	1	50	27	3	3	2	3	3	2	2	2	2	5	2	1	2	1	2	1	2	5	1	2	2	3	2	1	2	3	2	1	2	1	1	2	223	23	23	25
I agree to participate انا اوافق على المشاركة	42	1	1	3	3	2	2	1	1	1	1	61	11	3	3	1	3	1	2	1	3	4	1	4	5	4	5	4	5	4	1	2	4	3	2	3	5	2	4	2	3	3	4	5	2	161	19	37	44
I agree to participate انا اوافق على المشاركة	42	1	1	2	3	2	1	1	1	1	1	61	10	3	3	1	3	1	2	1	3	4	1	4	5	4	5	4	5	4	1	2	4	3	2	1	2	3	4	3	2	2	1	2	3	174	19	37	34
I agree to participate انا اوافق على المشاركة	42	2	1	3	4	2	3	1	1	1	1	27	9	3	2	3	3	3	2	1	1	4	5	4	4	4	5	5	3	5	3	3	2	2	2	2	2	2	2	1	3	3	2	3	4	81	21	42	33
I agree to participate انا اوافق على المشاركة	42	2	1	4	2	2	1	1	1	1	1	49	32	3	2	1	3	1	2	3	2	5	3	4	3	2	4	3	2	4	2	1	5	3	2	3	2	4	3	2	4	2	5	3	2	153	20	32	41
I agree to participate انا اوافق على المشاركة	42	2	2	4	1	1	1	1	1	1	1	49	52	2	3	2	3	2	2	2	2	4	5	4	5	3	5	3	4	4	4	1	1	1	1	1	1	1	1	1	1	2	1	3	1	158	20	41	17
I agree to participate انا اوافق على المشاركة	42	2	2	4	3	2	1	1	1	1	1	27	44	2	3	1	2	1	1	3	2	5	3	2	3	3	2	4	3	2	1	5	2	4	4	2	3	4	1	4	1	3	4	2	4	29	18	28	43
I agree to participate انا اوافق على المشاركة	43	1	1	2	1	1	1	1	1	1	1	2	32	3	1	3	3	3	3	3	3	4	3	4	3	5	4	4	3	3	3	3	3	4	4	4	4	4	4	4	3	4	4	3	4	278	25	36	52
I agree to participate انا اوافق على المشاركة	43	1	1	3	3	2	1	1	1	1	1	53	50	3	3	3	3	3	1	3	2	5	4	5	5	5	5	5	5	5	1	4	3	5	4	4	3	3	5	1	5	5	1	4	3	73	24	45	50
I agree to participate انا اوافق على المشاركة	43	2	1	3	4	2	3	1	1	1	2	37	16	3	3	3	3	3	1	3	1	5	1	5	5	5	5	5	5	5	1	4	4	4	5	5	5	5	5	4	4	5	5	5	5	194	23	42	65
I agree to participate انا اوافق على المشاركة	43	2	1	2	2	1	3	1	2	1	1	53	27	3	1	3	3	3	3	1	2	3	4	3	4	4	4	4	4	4	3	1	5	5	4	3	3	1	2	1	1	3	1	1	1	129	22	37	32
I agree to participate انا اوافق على المشاركة	43	2	1	3	4	2	1	1	1	1	1	28	41	3	3	3	1	3	1	1	3	4	3	5	5	4	4	4	4	5	3	4	4	5	2	2	2	2	5	1	1	1	1	1	3	188	19	41	34
I agree to participate انا اوافق على المشاركة	43	1	1	3	2	2	1	1	1	1	1	9	21	3	3	3	1	2	3	1	3	4	2	2	3	4	2	4	2	4	4	3	4	2	4	3	3	2	4	2	4	3	2	3	4	95	21	31	43
I agree to participate انا اوافق على المشاركة	43	2	1	3	4	2	2	1	1	1	1	44	46	2	3	3	3	2	1	3	1	1	4	1	1	1	1	1	1	1	4	2	2	3	3	2	3	2	3	2	2	2	3	2	1	160	21	16	32
I agree to participate انا اوافق على المشاركة	43	1	1	2	1	2	1	1	1	1	1	49	32	3	2	3	2	1	3	3	2	5	3	2	4	3	3	4	2	4	4	2	3	2	1	5	3	2	4	2	1	5	3	4	2	153	20	34	39
I agree to participate انا اوافق على المشاركة	43	1	1	3	3	2	1	1	1	1	1	14	11	3	3	1	3	1	2	1	3	4	1	4	5	4	5	4	5	4	1	3	4	2	3	5	4	3	2	3	4	5	3	2	1	169	19	37	44
I agree to participate انا اوافق على المشاركة	43	2	1	4	3	2	1	1	1	1	1	24	5	2	3	3	2	3	2	1	1	5	3	5	4	3	4	2	2	4	2	4	3	3	1	4	1	4	3	3	2	4	4	4	3	9	19	34	43
I agree to participate انا اوافق على المشاركة	43	1	1	2	2	2	1	1	1	1	1	49	32	3	3	1	3	1	2	1	2	5	4	3	4	3	2	4	1	4	3	2	3	2	3	4	3	2	4	2	4	5	3	2	4	153	18	33	43
I agree to participate انا اوافق على المشاركة	43	1	1	3	2	2	1	1	1	1	1	50	32	2	3	3	2	1	1	3	2	5	3	3	4	2	3	3	4	3	4	5	4	3	2	4	3	4	3	2	3	4	3	2	4	153	18	34	46
I agree to participate انا اوافق على المشاركة	43	2	1	3	3	2	1	1	1	1	1	40	27	3	2	2	1	2	2	3	2	4	2	3	4	4	4	3	4	3	2	3	3	3	3	3	2	4	4	2	3	3	1	1	3	286	19	33	38
I agree to participate انا اوافق على المشاركة	43	2	1	4	3	2	1	1	1	1	1	24	26	3	2	1	1	1	2	1	3	4	2	2	4	2	4	3	3	4	2	2	4	3	4	2	3	4	3	2	4	2	4	3	2	14	17	30	42
I agree to participate انا اوافق على المشاركة	43	2	1	3	3	2	1	1	1	1	1	49	32	2	3	3	2	1	1	2	1	5	3	4	2	2	3	4	3	2	2	4	3	1	2	2	3	4	3	4	2	4	4	5	4	153	16	30	45
I agree to participate انا اوافق على المشاركة	44	2	1	3	4	2	3	1	2	1	1	28	27	3	3	3	3	3	3	3	3	4	2	4	5	3	3	4	4	4	2	4	4	3	4	4	3	3	5	5	4	4	4	4	2	268	27	35	53
I agree to participate انا اوافق على المشاركة	44	1	1	1	1	2	1	1	1	1	1	53	27	3	3	3	3	3	3	3	2	4	2	4	3	4	4	4	4	4	2	4	5	2	3	3	2	1	4	1	5	4	4	5	1	168	26	35	44
I agree to participate انا اوافق على المشاركة	44	2	1	4	4	2	1	1	1	1	1	28	27	3	3	1	3	3	3	3	3	4	3	4	4	3	3	3	3	4	2	4	3	2	1	1	1	1	1	1	1	1	1	3	3	186	25	33	24
I agree to participate انا اوافق على المشاركة	44	2	1	3	3	2	1	1	1	1	1	36	27	3	3	3	3	3	3	1	3	4	3	3	4	5	4	4	4	4	4	3	3	4	3	3	3	3	3	3	3	4	1	1	1	264	23	39	38
I agree to participate انا اوافق على المشاركة	44	2	1	2	1	2	3	1	1	1	1	28	44	3	3	3	1	1	3	3	3	4	3	4	3	3	4	3	3	4	2	3	3	3	2	2	2	2	4	1	1	1	1	2	2	184	23	33	29
I agree to participate انا اوافق على المشاركة	44	2	1	3	1	2	3	1	2	1	1	49	27	3	3	3	3	3	1	1	1	3	3	3	3	3	3	3	3	3	3	3	1	1	1	1	1	1	1	1	1	1	1	1	1	105	21	30	16
I agree to participate انا اوافق على المشاركة	44	2	2	3	3	2	3	1	1	1	1	28	23	1	3	2	3	3	3	3	2	5	3	3	2	2	3	3	3	4	4	4	2	2	1	1	1	1	4	1	2	2	1	1	2	27	23	32	25
I agree to participate انا اوافق على المشاركة	44	2	2	3	1	2	1	1	1	1	1	47	5	3	2	3	2	3	2	3	3	1	4	1	2	1	2	1	2	1	4	1	1	3	1	3	1	3	1	1	2	3	1	3	1	261	24	19	25
I agree to participate انا اوافق على المشاركة	44	2	1	3	4	2	1	1	1	1	1	28	27	3	3	3	1	3	3	2	2	2	5	1	1	3	5	5	5	5	3	3	1	4	5	5	5	4	3	5	5	3	5	4	3	143	23	35	55
I agree to participate انا اوافق على المشاركة	44	1	1	3	3	2	1	1	1	1	1	40	5	3	3	3	1	3	1	2	2	4	2	3	5	4	4	5	3	4	2	3	4	5	3	4	5	3	4	5	3	4	4	5	3	13	20	36	55
I agree to participate انا اوافق على المشاركة	44	1	1	1	1	2	1	1	1	1	1	27	27	3	3	2	2	1	3	3	1	4	3	4	4	5	5	5	4	4	2	4	3	4	4	3	4	5	5	1	4	3	1	4	2	224	20	40	47
I agree to participate انا اوافق على المشاركة	44	2	1	3	2	2	1	1	1	1	1	23	23	3	3	1	3	1	2	1	3	4	1	4	5	4	5	4	5	4	1	3	4	5	3	2	3	4	5	4	3	2	4	3	2	174	19	37	47
I agree to participate انا اوافق على المشاركة	44	1	1	3	3	2	1	1	1	1	1	6	6	3	3	1	3	1	2	1	3	4	1	4	5	4	5	4	5	4	1	1	4	2	4	5	4	3	2	1	3	4	2	4	2	174	19	37	41
I agree to participate انا اوافق على المشاركة	44	1	1	3	2	2	1	1	1	1	1	67	19	3	3	1	3	1	2	1	3	4	1	4	5	4	5	4	5	4	1	3	4	2	4	5	4	3	2	1	3	4	3	2	3	169	19	37	43
I agree to participate انا اوافق على المشاركة	44	1	1	4	3	2	1	1	1	1	1	14	27	3	3	1	3	1	2	1	3	4	1	4	5	4	5	4	5	4	1	2	4	3	2	3	4	2	3	4	3	2	4	2	4	161	19	37	42
I agree to participate انا اوافق على المشاركة	44	1	1	3	3	2	1	1	1	1	1	87	13	3	3	1	3	1	2	1	3	4	1	4	5	4	5	4	5	5	2	2	4	2	3	4	5	4	3	2	1	2	3	4	5	174	19	39	44
I agree to participate انا اوافق على المشاركة	44	2	1	3	3	2	1	1	1	1	1	14	11	3	3	1	3	1	2	1	3	4	1	4	5	4	5	4	4	5	2	2	3	4	5	4	3	2	1	2	3	4	5	4	3	174	19	38	45
I agree to participate انا اوافق على المشاركة	44	1	1	3	3	2	1	1	1	1	1	14	16	3	3	1	3	1	2	1	3	4	1	4	5	4	5	4	5	4	1	2	3	4	5	4	3	2	1	1	2	3	4	5	4	174	19	37	43
I agree to participate انا اوافق على المشاركة	44	1	1	2	1	2	1	1	1	1	1	49	49	3	3	2	3	1	2	3	2	5	5	5	4	3	2	4	2	1	1	1	4	2	3	5	2	3	4	2	4	1	4	2	4	250	20	32	41
I agree to participate انا اوافق على المشاركة	44	1	1	3	4	2	1	1	2	1	1	49	20	1	3	2	3	3	2	2	2	4	4	4	4	4	4	2	4	4	2	5	1	3	2	1	1	1	5	1	1	5	4	3	3	188	20	36	36
I agree to participate انا اوافق على المشاركة	44	1	2	4	3	2	1	1	1	1	1	33	26	2	1	3	2	2	3	2	3	3	5	3	1	3	1	3	1	3	5	3	1	3	1	3	1	2	3	2	2	3	1	3	1	147	20	28	29
I agree to participate انا اوافق على المشاركة	44	2	1	3	3	2	1	1	1	1	1	6	14	3	2	2	3	1	3	1	1	4	3	5	3	5	3	4	4	3	1	3	4	3	2	1	3	4	2	3	3	4	2	5	4	18	19	35	43
I agree to participate انا اوافق على المشاركة	44	2	1	3	2	2	1	1	1	1	1	23	23	3	2	1	2	3	1	2	3	4	1	4	4	5	4	3	4	3	2	3	4	5	4	3	4	5	2	1	4	2	4	3	4	41	20	34	48
I agree to participate انا اوافق على المشاركة	44	2	1	3	3	2	1	1	1	1	1	39	27	3	2	3	1	2	1	3	1	4	2	5	4	3	4	4	5	4	1	4	3	5	4	3	4	5	4	3	4	5	4	3	4	18	17	36	55
I agree to participate انا اوافق على المشاركة	44	1	1	2	2	2	1	1	1	1	1	5	22	3	2	3	1	2	1	3	1	4	1	4	3	4	5	4	3	4	1	2	4	3	2	3	4	3	2	3	4	3	2	1	5	161	17	33	41
I agree to participate انا اوافق على المشاركة	44	1	1	3	2	2	1	1	1	1	1	11	10	3	3	1	3	1	1	2	1	4	1	4	5	4	5	4	5	4	1	1	4	3	2	4	3	2	4	3	2	4	2	4	2	169	17	37	40
I agree to participate انا اوافق على المشاركة	44	1	1	3	3	2	1	1	1	1	1	6	11	3	2	3	2	1	2	3	1	5	2	5	4	5	4	5	4	5	2	2	4	3	4	2	3	4	2	4	2	4	2	4	3	174	18	41	43
I agree to participate انا اوافق على المشاركة	44	1	1	3	3	2	1	1	1	1	1	23	21	3	2	1	3	1	2	1	3	4	1	4	5	4	5	4	4	5	2	2	4	3	2	1	2	3	4	5	4	3	2	4	2	161	17	38	41
I agree to participate انا اوافق على المشاركة	44	2	1	3	2	2	1	1	1	1	1	6	6	2	1	3	2	1	1	3	2	3	1	3	5	4	3	5	4	5	3	3	5	3	4	3	5	4	4	3	3	5	3	4	4	40	17	36	53
I agree to participate انا اوافق على المشاركة	44	1	1	2	2	2	1	1	1	1	1	46	6	2	3	1	2	1	3	1	2	4	1	4	3	5	4	3	4	5	2	3	4	5	4	3	4	5	4	3	4	5	4	3	4	70	18	35	55
I agree to participate انا اوافق على المشاركة	44	2	1	3	4	2	1	1	1	1	1	46	21	2	2	2	3	2	3	1	2	5	2	5	4	5	4	5	4	5	2	3	1	2	3	2	1	2	3	2	1	3	2	2	3	174	18	41	30
I agree to participate انا اوافق على المشاركة	44	2	1	3	4	2	1	1	1	1	1	10	6	2	1	1	3	1	2	1	3	5	2	5	4	5	4	4	5	4	1	1	2	2	3	3	3	3	3	1	2	3	2	1	2	29	16	39	31
I agree to participate انا اوافق على المشاركة	44	2	1	3	3	2	1	1	1	1	1	16	10	2	3	1	2	2	1	3	1	5	2	5	4	5	4	5	4	5	2	5	4	2	1	2	3	4	5	4	3	2	1	2	3	174	18	41	41
I agree to participate انا اوافق على المشاركة	44	2	1	3	3	2	1	1	1	1	1	85	27	2	3	1	2	1	3	1	2	5	2	5	4	5	4	5	4	5	2	5	4	3	2	1	2	3	4	5	4	3	2	1	2	174	18	41	41
I agree to participate انا اوافق على المشاركة	44	2	2	3	3	2	1	1	1	1	1	5	6	3	1	2	2	1	2	2	1	3	3	3	3	3	3	3	5	5	2	4	3	3	3	2	2	2	5	1	1	3	3	1	2	100	17	33	35
I agree to participate انا اوافق على المشاركة	44	2	1	3	4	2	1	1	1	1	1	36	10	2	1	2	1	3	1	2	1	5	2	5	4	5	4	5	4	5	2	5	4	3	4	5	4	3	4	5	4	3	4	5	4	44	14	41	57
I agree to participate انا اوافق على المشاركة	45	1	2	2	2	2	3	1	1	1	1	28	27	1	3	3	3	3	3	3	3	4	4	3	3	3	4	4	3	4	1	3	2	2	2	2	2	2	3	2	3	2	2	2	3	61	25	33	32
I agree to participate انا اوافق على المشاركة	45	1	1	1	1	2	1	1	1	1	1	50	27	3	1	3	3	3	3	3	3	4	2	4	3	3	5	3	5	3	2	3	3	3	3	4	4	4	4	2	2	2	2	2	2	49	25	34	40
I agree to participate انا اوافق على المشاركة	45	1	1	3	2	2	1	1	1	1	1	43	27	3	1	3	3	3	3	3	3	4	3	4	4	3	4	4	4	4	3	4	3	3	3	3	3	2	4	4	4	4	3	3	3	206	25	37	46
I agree to participate انا اوافق على المشاركة	45	1	1	4	3	1	3	1	1	1	1	32	46	3	3	3	3	1	3	1	3	4	2	4	4	4	4	5	5	5	1	3	3	3	1	4	4	4	4	1	3	3	1	3	3	194	23	38	40
I agree to participate انا اوافق على المشاركة	45	1	2	3	1	2	1	1	1	1	1	36	27	3	3	3	1	3	3	3	1	4	3	4	4	4	5	5	5	5	1	4	3	3	3	3	3	3	3	3	3	3	3	3	3	109	23	40	43
I agree to participate انا اوافق على المشاركة	45	1	1	3	1	2	1	1	1	1	1	40	32	3	3	3	3	3	1	3	1	4	3	4	4	4	5	5	5	4	2	4	3	4	3	3	3	4	4	2	2	2	2	3	3	153	23	40	42
I agree to participate انا اوافق على المشاركة	45	2	1	3	3	2	1	1	1	1	1	27	27	3	3	3	1	1	3	3	3	4	2	5	4	5	4	5	4	4	3	4	3	4	1	1	1	1	3	1	3	2	1	1	1	150	23	40	27
I agree to participate انا اوافق على المشاركة	45	1	1	3	1	2	1	1	1	1	1	51	28	3	3	3	3	3	1	3	2	4	3	3	3	4	5	4	3	3	3	4	2	3	2	2	2	2	5	1	2	2	2	1	1	124	22	35	31
I agree to participate انا اوافق على المشاركة	45	1	1	2	4	2	3	1	1	1	1	34	52	3	2	3	3	3	1	3	1	3	4	1	3	1	1	3	3	3	4	3	1	3	3	2	1	1	3	1	1	3	1	1	1	9	22	26	25
I agree to participate انا اوافق على المشاركة	45	2	1	3	4	1	1	1	1	1	1	50	27	3	3	1	2	2	3	3	3	4	3	4	4	4	4	4	4	4	4	3	3	3	1	1	1	1	1	1	3	4	1	3	1	153	21	39	27
I agree to participate انا اوافق على المشاركة	45	1	1	1	2	2	1	1	1	1	1	12	27	3	1	3	3	1	1	3	3	4	3	4	4	3	4	3	3	4	4	4	3	2	3	3	2	3	4	1	3	2	1	2	1	183	19	36	34
I agree to participate انا اوافق على المشاركة	45	1	1	2	1	1	1	1	1	1	1	36	27	3	3	3	1	1	3	1	3	4	3	4	4	4	3	4	4	4	2	4	3	3	3	3	3	3	3	3	3	2	1	2	2	178	21	36	38
I agree to participate انا اوافق على المشاركة	45	1	2	2	1	2	1	1	1	1	1	27	27	3	3	3	3	1	1	3	1	3	2	4	2	2	4	3	3	3	4	3	3	4	3	3	3	3	3	4	3	3	2	1	1	152	21	30	39
I agree to participate انا اوافق على المشاركة	45	1	1	2	1	2	1	1	2	1	1	49	50	1	3	3	3	3	1	3	2	1	4	1	1	1	1	1	1	1	4	3	1	3	3	2	1	1	3	1	1	2	1	1	3	210	22	16	26
I agree to participate انا اوافق على المشاركة	45	1	1	3	1	2	3	1	1	1	1	38	27	3	3	3	1	3	1	3	1	3	4	3	3	3	3	3	3	3	3	1	1	2	2	2	1	2	1	1	1	2	1	1	1	153	19	31	19
I agree to participate انا اوافق على المشاركة	45	2	1	3	4	2	3	1	1	1	1	40	14	3	3	3	3	2	2	2	3	3	2	3	3	4	3	5	4	5	1	3	2	1	1	1	1	1	2	1	1	2	1	2	1	151	24	33	20
I agree to participate انا اوافق على المشاركة	45	2	1	4	3	1	1	1	1	1	1	47	11	3	3	1	2	3	1	3	2	1	4	3	1	1	2	3	3	3	5	3	1	3	1	3	1	3	1	3	2	2	1	3	1	86	19	26	28
I agree to participate انا اوافق على المشاركة	45	2	1	3	3	2	1	1	1	1	1	17	24	3	2	3	1	2	3	2	3	3	1	3	3	4	3	2	2	5	3	3	4	3	4	3	5	2	4	3	2	4	3	4	3	19	22	29	47
I agree to participate انا اوافق على المشاركة	45	2	1	3	3	2	1	1	1	1	1	44	22	3	3	1	3	1	2	1	3	4	1	4	5	4	5	4	5	4	1	2	3	4	5	4	3	2	1	2	3	4	5	4	3	161	19	37	45
I agree to participate انا اوافق على المشاركة	45	1	1	2	1	2	1	1	1	1	1	50	28	3	3	3	2	1	3	2	1	5	5	5	3	4	2	4	3	2	2	5	4	4	2	4	1	3	4	4	2	1	4	1	5	153	19	35	44
I agree to participate انا اوافق على المشاركة	45	1	1	3	3	2	1	1	1	1	1	5	22	3	3	1	3	1	2	1	3	4	1	4	5	4	5	4	5	4	1	1	2	3	4	5	4	3	2	1	2	3	4	5	4	174	19	37	43
I agree to participate انا اوافق على المشاركة	45	2	1	4	4	2	2	1	1	1	1	44	7	1	3	2	2	3	2	3	2	4	4	4	4	5	4	4	4	4	3	4	3	3	3	3	3	3	3	3	2	3	3	2	2	210	20	40	40
I agree to participate انا اوافق على المشاركة	45	2	1	3	4	2	1	1	1	1	1	28	27	3	3	2	2	3	2	2	2	3	4	3	3	5	4	4	4	4	3	3	4	4	1	1	1	1	1	1	1	1	1	1	1	227	21	37	22
I agree to participate انا اوافق على المشاركة	45	2	2	3	4	2	1	1	1	1	1	68	39	2	3	1	3	2	2	1	3	4	4	3	2	3	3	2	2	3	3	3	1	3	3	2	2	3	3	1	3	1	1	3	1	157	19	29	30
I agree to participate انا اوافق على المشاركة	45	1	2	4	3	2	1	1	1	1	1	49	27	3	2	1	2	1	3	3	2	5	2	2	3	4	2	4	3	4	4	5	2	2	4	2	3	2	4	2	4	2	4	2	4	153	20	33	42
I agree to participate انا اوافق على المشاركة	45	1	2	3	2	2	1	1	1	1	1	50	32	2	3	3	2	1	2	3	2	5	3	3	2	5	1	4	2	5	2	5	3	2	4	2	4	3	1	4	3	2	5	1	4	153	19	32	43
I agree to participate انا اوافق على المشاركة	45	2	1	3	3	2	3	1	1	1	1	29	38	3	1	2	2	2	1	3	2	4	3	4	4	3	4	3	4	4	2	3	2	3	2	2	2	2	4	1	3	1	3	1	3	190	17	35	32
I agree to participate انا اوافق على المشاركة	45	1	1	2	1	2	1	1	1	1	1	27	44	2	3	1	1	2	3	1	2	5	4	4	3	2	4	3	2	4	2	5	2	5	3	3	4	3	2	4	3	4	2	3	4	153	18	33	47
I agree to participate انا اوافق على المشاركة	45	1	1	4	3	2	1	1	1	1	1	50	32	2	3	1	1	1	3	2	1	5	3	3	4	2	4	2	4	3	3	5	3	3	2	4	3	1	4	3	2	4	2	4	3	153	17	33	43
I agree to participate انا اوافق على المشاركة	45	2	1	3	3	2	1	1	1	1	1	15	6	2	1	1	3	1	2	1	3	5	2	5	4	5	4	5	4	5	2	5	3	5	4	3	4	5	4	3	4	5	4	3	5	153	16	41	57
I agree to participate انا اوافق على المشاركة	45	2	1	3	2	2	3	1	1	1	1	50	32	2	3	2	1	3	1	2	1	5	3	2	3	1	4	3	3	2	2	5	3	2	4	3	1	2	4	3	2	4	3	4	3	153	16	28	43
I agree to participate انا اوافق على المشاركة	45	2	1	3	3	2	1	1	1	1	1	49	27	2	2	2	2	3	2	2	2	4	4	3	3	3	3	3	3	3	3	4	3	4	1	1	1	1	4	3	1	3	2	1	1	194	19	32	30
I agree to participate انا اوافق على المشاركة	46	1	1	1	2	1	1	1	1	1	1	50	27	3	3	3	3	3	2	3	1	4	5	4	5	4	4	4	4	4	4	3	3	2	3	3	3	3	2	1	5	4	3	3	3	11	24	42	41
I agree to participate انا اوافق على المشاركة	46	1	1	2	4	2	3	1	2	1	1	49	27	3	3	3	3	3	1	3	1	5	1	3	4	4	4	4	5	5	1	5	4	2	2	2	2	3	2	1	1	1	1	1	3	234	23	36	30
I agree to participate انا اوافق على المشاركة	46	2	2	4	4	1	2	1	1	1	1	92	32	3	1	2	2	3	2	3	3	4	2	4	3	5	5	3	4	4	3	3	3	3	3	3	3	4	4	4	4	4	2	2	2	134	22	37	44
I agree to participate انا اوافق على المشاركة	46	2	1	3	3	2	1	1	1	1	1	11	10	3	3	1	3	1	2	1	3	4	1	4	5	4	5	4	5	4	1	2	4	3	2	3	4	5	4	3	2	1	2	3	4	174	19	37	42
I agree to participate انا اوافق على المشاركة	46	2	1	3	3	2	1	1	1	1	1	9	21	3	3	1	3	1	2	1	3	4	1	4	5	4	4	5	4	5	2	2	4	3	2	3	4	3	2	1	2	3	4	4	3	216	19	38	40
I agree to participate انا اوافق على المشاركة	46	2	1	3	3	2	1	1	1	1	1	44	6	3	3	1	3	1	2	1	3	4	1	4	5	4	5	4	5	4	1	2	3	4	4	3	2	1	2	3	4	5	4	3	2	161	19	37	42
I agree to participate انا اوافق على المشاركة	46	2	2	3	4	2	3	1	1	1	1	37	49	3	1	1	1	3	1	3	2	4	5	2	3	3	4	4	5	5	1	4	1	1	1	1	1	1	4	1	1	3	1	1	1	194	18	36	22
I agree to participate انا اوافق على المشاركة	46	1	1	3	1	2	1	1	1	1	1	49	32	3	2	3	1	3	2	1	2	5	4	4	3	4	3	2	4	2	2	5	2	4	3	4	2	1	3	5	2	1	4	4	2	153	18	33	42
I agree to participate انا اوافق على المشاركة	46	1	1	2	1	2	1	1	1	1	1	50	32	2	3	3	2	1	1	3	2	5	3	3	2	4	3	1	1	4	3	5	4	3	3	3	1	4	3	2	4	3	2	4	3	153	18	29	44
I agree to participate انا اوافق على المشاركة	46	1	1	2	1	1	1	1	2	1	1	49	27	2	2	2	3	3	2	2	2	5	4	5	5	5	5	5	4	5	2	2	1	5	2	2	3	3	5	1	4	3	4	1	4	105	20	45	40
I agree to participate انا اوافق على المشاركة	46	2	1	4	3	2	3	1	1	1	1	31	32	3	1	1	1	1	1	3	2	5	3	2	2	3	3	3	4	2	4	4	3	3	4	4	4	3	4	2	3	3	1	1	1	214	16	31	40
I agree to participate انا اوافق على المشاركة	46	2	1	3	3	2	1	1	1	1	1	61	10	2	3	1	2	1	3	1	2	5	2	5	4	5	4	5	4	5	2	5	4	3	4	5	4	3	4	5	4	3	4	5	4	174	18	41	57
I agree to participate انا اوافق على المشاركة	47	2	2	4	3	2	3	1	1	1	1	28	36	3	1	3	3	3	3	3	3	4	3	3	3	3	5	5	5	5	1	4	3	4	1	1	1	1	1	1	1	1	1	1	1	220	25	37	22
I agree to participate انا اوافق على المشاركة	47	1	1	2	4	2	1	1	1	1	1	92	15	3	3	3	3	3	3	3	1	4	5	4	4	4	4	4	4	4	4	3	4	3	4	4	4	4	3	2	4	4	4	4	4	41	25	41	51
I agree to participate انا اوافق على المشاركة	47	1	1	3	4	2	1	1	1	1	1	5	15	3	3	3	3	3	3	3	1	3	4	5	5	4	4	3	4	4	1	3	2	2	4	5	5	5	5	1	1	1	1	1	3	192	25	37	39
I agree to participate انا اوافق على المشاركة	47	2	1	3	4	2	1	1	1	1	2	70	23	3	3	3	3	3	1	3	1	4	2	4	4	5	5	5	5	5	1	3	2	3	3	3	4	4	4	4	3	4	4	4	4	203	23	40	49
I agree to participate انا اوافق على المشاركة	47	2	1	3	4	2	3	1	1	1	1	23	49	3	1	3	1	3	1	3	3	4	3	4	3	2	3	3	2	3	4	3	3	3	2	2	2	2	2	2	2	3	3	3	3	37	19	31	35
I agree to participate انا اوافق على المشاركة	47	2	1	1	3	1	1	1	1	1	1	31	27	3	3	1	3	3	1	3	1	4	3	4	4	4	4	4	5	5	2	4	3	3	1	1	1	1	3	1	2	1	1	1	1	81	21	39	24
I agree to participate انا اوافق على المشاركة	47	1	1	2	1	2	1	1	1	1	1	49	32	3	2	1	3	3	2	3	1	5	3	4	2	4	3	3	4	3	2	5	2	4	3	4	3	4	3	4	2	4	2	4	3	153	19	33	47
I agree to participate انا اوافق على المشاركة	47	1	1	2	2	2	1	1	1	1	1	27	27	1	3	2	3	3	2	1	2	2	5	2	1	1	1	1	1	2	4	1	1	1	1	1	1	1	2	1	1	1	1	1	1	117	20	20	15
I agree to participate انا اوافق على المشاركة	47	1	1	3	1	2	1	1	1	1	1	49	27	2	2	2	3	2	1	3	2	3	4	3	2	3	3	3	1	1	4	3	1	2	2	2	2	2	3	2	1	1	3	3	2	69	20	27	29
I agree to participate انا اوافق على المشاركة	47	2	1	4	4	2	2	1	1	1	1	27	19	3	1	1	2	2	1	3	1	3	3	3	3	4	4	4	4	4	2	3	2	5	5	5	4	4	4	3	3	1	1	1	1	285	15	34	42
I agree to participate انا اوافق على المشاركة	47	2	1	4	4	2	3	1	2	1	1	43	27	3	1	1	1	1	2	2	2	5	1	3	4	5	5	5	3	3	1	3	4	3	3	3	3	4	3	3	3	3	3	4	2	46	16	35	44
I agree to participate انا اوافق على المشاركة	48	1	1	3	4	2	1	1	1	1	1	27	36	3	3	1	3	3	3	3	3	4	3	3	3	4	3	4	4	4	3	3	3	3	1	4	4	4	4	4	4	3	4	3	3	184	23	35	47
I agree to participate انا اوافق على المشاركة	48	2	1	3	3	2	1	1	1	1	1	29	32	3	3	1	3	1	3	3	3	4	3	3	4	3	4	5	5	5	1	3	3	4	2	2	2	2	2	1	2	2	1	2	2	174	23	37	30
I agree to participate انا اوافق على المشاركة	48	2	1	4	4	2	1	1	1	1	1	94	49	3	3	1	3	3	1	3	1	4	5	3	4	4	5	5	5	5	3	4	1	4	1	1	1	1	4	1	1	1	1	1	1	161	21	43	23
I agree to participate انا اوافق على المشاركة	48	1	1	2	1	2	1	1	1	1	1	26	27	2	3	2	3	3	1	3	1	3	4	3	3	3	3	3	3	3	3	3	1	2	2	2	1	2	3	1	1	1	1	1	1	172	21	31	22
I agree to participate انا اوافق على المشاركة	48	2	1	3	4	1	3	1	1	1	1	49	27	3	3	2	2	2	3	3	2	3	3	4	3	4	3	4	5	5	1	4	5	4	5	1	1	1	4	1	1	2	1	1	2	237	22	35	33
I agree to participate انا اوافق على المشاركة	49	2	1	4	4	2	2	1	1	1	1	56	27	3	3	3	3	3	1	3	1	5	1	5	5	5	5	5	5	5	1	4	3	3	3	3	3	3	4	2	2	2	2	2	4	174	23	42	40
I agree to participate انا اوافق على المشاركة	49	2	2	4	4	2	3	1	1	1	1	45	27	3	3	3	3	3	3	2	2	3	2	3	5	5	5	5	3	5	1	3	1	1	5	5	5	5	5	1	1	2	2	1	2	195	25	37	39
I agree to participate انا اوافق على المشاركة	49	2	1	3	4	2	2	1	2	1	1	51	51	3	3	2	3	3	2	3	1	5	5	5	5	5	5	5	5	5	5	4	2	2	1	1	1	1	5	4	5	4	3	4	3	36	23	50	40
I agree to participate انا اوافق على المشاركة	49	1	2	1	2	2	1	1	1	1	1	51	27	3	3	3	2	3	2	3	2	1	4	1	1	1	1	1	1	1	4	4	1	4	2	1	1	1	5	1	5	3	1	2	2	161	24	16	33
I agree to participate انا اوافق على المشاركة	49	1	2	4	2	1	1	1	1	1	1	47	24	3	3	1	3	1	3	1	3	1	4	1	2	1	2	1	2	1	4	1	2	1	2	1	2	1	1	3	1	3	1	3	1	10	21	19	23
I agree to participate انا اوافق على المشاركة	49	2	1	3	2	2	1	1	1	1	1	21	14	3	3	1	3	1	2	1	3	4	1	4	5	4	5	4	5	4	1	4	2	3	4	2	3	4	3	2	4	4	3	2	4	169	19	37	44
I agree to participate انا اوافق على المشاركة	49	2	1	3	3	2	1	1	1	1	1	64	10	3	3	1	3	1	2	1	3	4	1	4	5	4	5	4	5	4	1	2	4	3	2	3	4	3	2	4	3	2	4	3	2	216	19	37	41
I agree to participate انا اوافق على المشاركة	49	1	1	1	1	2	1	1	2	1	1	49	52	2	3	2	2	3	3	2	1	4	1	4	4	4	4	4	3	4	2	1	1	3	3	3	3	3	3	3	3	3	3	3	3	2	21	34	38
I agree to participate انا اوافق على المشاركة	49	1	2	1	1	2	1	1	2	1	1	9	27	3	3	1	3	2	2	2	2	4	2	5	5	4	4	5	5	5	2	3	3	3	3	3	3	3	3	3	3	3	1	1	1	246	19	41	36
I agree to participate انا اوافق على المشاركة	49	1	1	2	1	2	1	1	1	1	1	50	32	3	2	1	1	3	3	1	2	5	2	3	2	3	2	3	4	2	3	1	3	5	3	3	1	2	4	2	5	1	3	1	2	153	19	29	36
I agree to participate انا اوافق على المشاركة	49	1	1	2	1	2	1	1	1	1	1	26	27	2	2	2	3	3	1	3	1	1	3	1	1	1	1	1	1	1	4	3	1	3	3	3	1	1	3	1	1	2	2	1	1	34	20	15	26
I agree to participate انا اوافق على المشاركة	49	2	1	3	4	2	3	1	2	1	1	49	27	2	2	3	2	3	2	2	2	5	4	4	5	5	5	4	5	5	3	5	1	3	1	1	1	1	5	1	1	1	1	1	1	210	21	45	24
I agree to participate انا اوافق على المشاركة	49	2	1	4	3	2	1	1	1	1	1	49	32	2	3	1	2	1	3	1	2	5	2	2	1	3	5	2	1	3	1	3	2	1	3	5	3	1	1	5	3	3	1	3	3	153	18	25	37
I agree to participate انا اوافق على المشاركة	50	2	1	1	4	2	3	1	2	1	1	50	27	3	3	3	3	3	3	3	3	4	3	5	4	4	5	4	4	3	2	3	3	3	1	1	1	1	4	1	1	1	1	1	1	197	27	38	23
I agree to participate انا اوافق على المشاركة	50	1	1	4	1	2	1	1	2	1	1	49	27	1	3	3	3	3	3	3	3	5	2	4	4	5	4	4	4	4	1	3	1	3	3	3	3	1	3	1	1	1	1	1	1	37	25	37	26
I agree to participate انا اوافق على المشاركة	50	2	1	2	2	1	3	1	1	1	1	46	3	3	3	3	3	3	1	3	3	4	3	3	3	4	3	3	3	3	2	4	3	4	3	3	3	3	3	1	2	3	1	2	1	98	25	31	36
I agree to participate انا اوافق على المشاركة	50	2	1	3	4	2	1	1	1	1	1	31	27	3	3	3	3	1	3	3	1	4	2	3	5	5	5	5	5	5	1	3	3	2	1	1	1	1	1	3	3	3	1	1	3	283	21	40	27
I agree to participate انا اوافق على المشاركة	50	2	2	1	1	1	1	1	1	1	1	26	19	3	3	3	3	3	2	3	1	4	4	4	5	5	5	5	5	5	1	3	1	2	2	3	2	3	4	1	2	1	1	1	2	270	24	43	28
I agree to participate انا اوافق على المشاركة	50	1	1	3	2	2	1	1	1	1	1	9	14	3	3	1	3	1	2	1	3	4	1	4	5	4	3	4	5	4	5	2	4	3	2	1	3	4	3	1	2	3	4	5	4	161	19	39	41
I agree to participate انا اوافق على المشاركة	50	2	1	3	3	2	1	1	1	1	1	44	6	3	3	1	3	1	2	1	3	4	1	4	5	4	5	4	5	4	1	2	4	3	2	1	3	4	5	3	2	1	2	3	4	161	19	37	39
I agree to participate انا اوافق على المشاركة	50	2	1	3	3	2	1	1	1	1	1	27	4	1	3	1	3	3	1	1	1	1	4	1	2	1	1	1	1	1	5	2	2	2	1	1	2	1	1	1	2	2	2	1	1	29	17	18	21
I agree to participate انا اوافق على المشاركة	50	1	1	3	1	2	1	1	1	1	1	53	27	2	3	2	2	3	2	3	2	3	4	3	2	2	2	2	2	2	3	4	4	4	4	4	4	4	4	1	1	2	2	1	3	29	21	25	42
I agree to participate انا اوافق على المشاركة	50	2	1	3	2	2	2	1	1	1	1	23	5	3	2	2	3	2	1	3	2	3	1	4	5	3	4	5	3	4	3	3	4	5	3	5	4	3	5	4	4	3	4	3	5	95	21	35	55
I agree to participate انا اوافق على المشاركة	50	2	1	3	3	2	1	1	1	1	1	42	10	3	2	3	1	2	1	3	1	4	1	4	5	4	3	4	5	4	3	2	4	3	2	3	4	3	2	4	3	1	5	1	3	174	17	37	40
I agree to participate انا اوافق على المشاركة	50	1	1	2	3	2	1	1	1	1	1	8	14	3	2	3	1	2	1	3	1	4	1	4	5	4	3	4	5	4	3	1	4	3	2	3	4	3	2	4	4	4	3	2	3	34	17	37	42
I agree to participate انا اوافق على المشاركة	50	1	2	4	2	2	2	1	1	1	1	26	52	2	3	1	2	1	3	2	1	1	3	5	2	5	2	5	2	5	4	1	5	2	5	2	5	2	5	2	5	2	5	2	5	12	18	34	48
I agree to participate انا اوافق على المشاركة	50	2	1	3	3	2	1	1	1	1	1	48	10	2	3	1	2	1	3	1	2	5	2	5	4	5	4	5	4	5	2	5	4	3	2	1	2	3	4	5	4	3	2	1	2	174	18	41	41
I agree to participate انا اوافق على المشاركة	51	1	2	1	1	1	1	1	1	1	1	73	28	3	3	1	3	3	3	1	3	4	3	4	3	3	3	3	4	4	2	4	3	3	3	2	2	2	2	2	2	2	2	2	2	30	21	33	33
I agree to participate انا اوافق على المشاركة	51	1	2	4	4	2	3	1	1	2	1	28	27	3	3	2	2	3	3	3	3	3	4	4	4	3	4	3	3	5	1	3	3	4	3	4	4	3	3	4	4	4	3	3	3	173	25	34	48
I agree to participate انا اوافق على المشاركة	51	2	1	2	2	2	1	1	1	1	1	43	24	3	2	1	2	3	1	2	3	4	2	3	5	4	4	5	4	5	2	1	3	2	5	2	4	3	2	4	3	4	2	4	3	41	20	38	42
I agree to participate انا اوافق على المشاركة	51	2	1	3	4	2	1	1	1	1	1	31	27	3	2	2	2	3	2	2	2	1	3	1	1	1	1	1	1	1	5	5	3	5	1	1	1	1	4	1	1	1	1	1	1	112	20	16	27
I agree to participate انا اوافق على المشاركة	51	2	1	4	3	1	2	1	1	1	1	24	9	3	2	1	1	2	3	1	2	4	2	2	4	2	4	3	3	2	2	3	4	2	3	3	4	2	4	2	4	3	2	4	2	11	18	28	42
I agree to participate انا اوافق على المشاركة	51	2	1	3	3	2	1	1	1	1	1	49	27	2	2	2	2	3	2	2	2	3	4	3	3	3	3	3	3	3	3	1	1	1	1	1	1	1	1	1	1	1	2	2	1	105	19	31	16
I agree to participate انا اوافق على المشاركة	52	2	1	4	4	2	1	1	1	1	2	70	12	3	3	3	3	3	3	3	1	5	5	5	5	5	5	5	5	5	1	5	4	4	5	4	3	3	5	4	4	4	4	4	4	194	25	46	57
I agree to participate انا اوافق على المشاركة	52	2	1	3	4	2	3	1	1	1	1	40	27	3	3	1	1	3	3	3	3	4	3	4	4	4	3	4	4	3	2	3	3	3	1	1	1	1	1	1	1	1	1	1	1	201	21	35	20
I agree to participate انا اوافق على المشاركة	52	1	1	1	4	2	1	1	1	1	1	52	51	2	3	2	3	3	2	3	2	5	3	5	4	4	4	3	3	4	3	4	1	2	5	4	5	1	1	1	1	1	1	1	1	168	23	38	29
I agree to participate انا اوافق على المشاركة	52	1	1	1	1	2	1	1	1	1	1	49	47	2	3	2	2	2	3	3	3	3	4	4	4	4	4	4	4	4	3	2	3	3	2	3	3	2	3	1	1	2	2	1	1	128	23	38	29
I agree to participate انا اوافق على المشاركة	52	2	1	4	4	1	1	1	1	1	1	24	27	3	2	2	3	2	3	2	3	1	4	1	2	1	2	1	2	1	4	1	3	2	1	3	1	2	2	2	2	2	2	1	1	13	23	19	25
I agree to participate انا اوافق على المشاركة	52	2	1	3	4	2	3	1	1	1	1	37	27	3	3	1	2	2	2	3	3	4	2	5	4	3	4	4	3	5	1	4	3	4	4	4	4	4	4	3	4	4	3	3	3	183	22	35	51
I agree to participate انا اوافق على المشاركة	52	2	1	4	4	2	3	1	1	1	1	28	50	3	3	2	3	3	2	1	1	4	5	5	3	4	5	5	5	5	3	4	1	4	3	3	4	3	2	2	5	4	2	3	3	81	19	44	43
I agree to participate انا اوافق على المشاركة	52	1	1	3	2	2	1	1	2	1	1	49	50	1	3	1	3	3	2	3	1	4	2	4	4	4	4	4	4	4	2	4	4	4	2	2	1	2	5	4	1	1	1	1	1	4	20	36	33
I agree to participate انا اوافق على المشاركة	52	1	1	3	4	2	1	1	1	1	1	52	19	2	1	2	3	3	1	3	1	4	4	4	4	4	4	4	4	4	3	3	2	3	3	3	3	3	2	1	1	3	1	2	3	32	19	39	33
I agree to participate انا اوافق على المشاركة	52	1	1	1	1	2	1	1	1	1	1	49	27	2	2	2	3	3	2	2	2	3	5	3	1	3	3	3	3	3	3	2	2	1	1	1	1	2	1	1	2	2	2	2	2	113	20	30	22
I agree to participate انا اوافق على المشاركة	52	2	1	3	4	2	1	1	1	1	1	18	22	2	3	1	2	1	3	1	2	5	2	5	4	5	4	5	4	5	2	5	4	3	2	1	2	3	4	5	4	3	2	1	2	174	18	41	41
I agree to participate انا اوافق على المشاركة	52	2	1	3	4	2	1	1	1	1	1	28	4	1	3	1	1	1	1	1	1	3	3	3	3	3	3	3	3	3	3	3	3	3	3	3	3	3	3	3	3	3	3	3	3	71	11	30	42
I agree to participate انا اوافق على المشاركة	53	2	1	4	4	2	3	1	1	1	2	60	18	3	3	3	3	3	3	3	3	5	1	5	5	5	5	5	5	5	1	3	3	3	3	3	3	3	3	3	3	3	2	3	3	194	27	42	41
I agree to participate انا اوافق على المشاركة	53	2	1	3	4	2	3	1	1	1	1	36	27	3	1	1	3	1	3	3	3	4	3	3	3	3	3	3	4	3	3	4	3	3	2	2	2	2	2	2	3	2	2	1	1	200	19	32	31
I agree to participate انا اوافق على المشاركة	53	1	1	3	1	2	3	1	1	1	1	36	27	3	3	3	3	3	2	2	2	3	5	2	5	5	4	5	4	4	1	2	3	1	2	2	2	2	1	2	1	1	1	2	2	264	24	38	24
I agree to participate انا اوافق على المشاركة	53	2	1	3	2	2	1	1	1	1	1	5	23	3	2	3	1	3	2	1	3	4	1	4	5	4	5	3	5	4	2	4	5	3	2	3	4	5	5	3	3	5	1	1	5	44	19	37	49
I agree to participate انا اوافق على المشاركة	53	1	1	3	3	2	1	1	1	1	1	11	10	3	3	1	3	1	2	1	3	4	1	4	5	4	5	4	5	4	1	2	4	3	2	3	4	5	4	3	2	1	2	3	4	161	19	37	42
I agree to participate انا اوافق على المشاركة	53	2	1	3	4	2	3	1	1	1	1	49	50	3	3	1	3	1	1	1	2	3	4	2	2	2	2	2	2	2	4	3	2	3	1	1	1	1	3	1	1	1	1	1	1	155	16	25	21
I agree to participate انا اوافق على المشاركة	53	2	1	3	2	2	1	1	1	1	1	47	6	3	1	3	2	1	3	2	1	4	1	3	5	3	4	5	3	4	1	3	5	4	4	3	5	3	5	3	5	3	5	3	5	88	18	33	56
I agree to participate انا اوافق على المشاركة	53	2	1	2	3	2	1	1	1	1	1	46	22	3	2	3	2	3	2	1	1	2	3	4	2	4	2	5	2	4	3	3	5	3	5	3	4	3	4	3	4	5	4	5	4	287	20	31	55
I agree to participate انا اوافق على المشاركة	54	1	1	1	1	2	1	1	1	1	1	53	27	3	3	3	3	3	2	3	2	4	5	5	4	4	3	4	5	4	4	5	3	3	4	4	3	3	5	3	3	3	3	3	3	12	25	42	48
I agree to participate انا اوافق على المشاركة	54	1	1	1	1	2	3	1	1	1	1	49	27	1	3	3	3	3	3	3	1	3	4	3	3	1	2	3	2	1	4	1	1	1	1	1	1	1	3	1	1	1	1	2	1	34	23	26	17
I agree to participate انا اوافق على المشاركة	54	2	2	4	2	1	1	1	1	1	1	42	27	3	3	1	3	1	3	1	3	1	4	1	2	1	2	1	2	1	4	1	2	1	2	1	1	2	1	2	2	2	1	2	3	108	21	19	23
I agree to participate انا اوافق على المشاركة	54	1	1	3	3	2	1	1	1	1	1	49	50	1	3	3	3	3	1	3	1	3	5	3	2	2	3	2	2	2	3	3	1	3	3	3	3	3	3	1	1	3	3	1	1	162	21	27	32
I agree to participate انا اوافق على المشاركة	54	1	1	3	4	2	1	1	1	1	1	31	32	3	3	2	2	3	2	3	2	4	2	3	3	3	4	4	3	2	2	4	3	3	3	3	3	3	5	2	2	2	2	2	2	255	22	30	39
I agree to participate انا اوافق على المشاركة	54	1	1	4	3	2	1	1	1	1	1	23	27	3	3	3	1	2	3	1	2	4	1	4	5	4	5	3	4	5	2	3	4	2	3	4	3	2	3	4	5	3	2	3	4	211	20	37	45
I agree to participate انا اوافق على المشاركة	54	2	1	3	2	2	1	1	1	1	1	59	17	3	3	1	3	1	2	1	3	4	1	4	5	4	5	4	5	4	1	2	4	5	4	3	2	4	3	4	2	1	2	3	4	174	19	37	43
I agree to participate انا اوافق على المشاركة	54	2	1	3	3	2	1	1	1	1	1	21	24	3	3	1	3	1	2	1	3	4	1	4	5	4	5	4	5	4	1	2	4	3	2	1	2	3	4	5	4	3	2	1	2	161	19	37	38
I agree to participate انا اوافق على المشاركة	54	1	1	3	3	2	1	1	1	1	1	3	10	3	3	1	3	1	2	1	3	4	1	4	5	4	5	4	5	4	1	2	4	3	2	3	4	4	3	2	1	2	3	4	5	161	19	37	42
I agree to participate انا اوافق على المشاركة	54	2	1	3	3	2	1	1	1	1	1	44	22	3	2	3	1	2	1	3	1	4	1	4	5	4	3	5	4	4	1	2	4	3	2	4	5	1	5	2	3	4	3	2	1	169	17	35	41
I agree to participate انا اوافق على المشاركة	54	2	1	3	4	2	3	1	1	1	1	26	27	3	2	2	2	3	2	2	2	5	1	5	5	5	4	5	5	5	1	4	1	4	2	1	1	1	1	1	1	1	1	1	1	105	19	41	21
I agree to participate انا اوافق على المشاركة	54	2	1	3	4	2	3	1	1	1	1	28	27	3	3	1	1	2	1	2	2	4	3	4	3	3	3	3	4	4	3	4	3	3	3	3	3	3	3	3	3	1	1	1	1	96	18	34	35
I agree to participate انا اوافق على المشاركة	55	2	2	3	4	2	3	1	1	1	1	28	27	3	1	3	3	3	3	3	3	4	3	3	3	5	3	5	5	5	1	5	5	3	3	3	3	3	3	3	3	4	4	4	4	125	25	37	50
I agree to participate انا اوافق على المشاركة	55	1	1	4	4	2	3	1	1	1	1	55	27	3	3	3	3	3	1	3	1	1	5	2	1	1	1	1	1	1	5	5	1	1	1	1	1	1	2	1	5	5	5	1	1	290	23	19	31
I agree to participate انا اوافق على المشاركة	55	1	1	4	1	2	1	1	2	1	1	55	50	3	3	3	3	3	1	3	1	5	4	4	5	5	5	5	5	5	4	2	1	3	4	4	2	2	5	1	1	3	2	4	1	194	23	47	35
I agree to participate انا اوافق على المشاركة	55	2	1	1	1	2	3	1	1	1	1	40	2	3	1	3	3	1	3	3	3	4	3	4	4	4	3	4	4	5	3	3	3	3	4	4	4	4	4	1	4	4	1	2	2	226	21	38	43
I agree to participate انا اوافق على المشاركة	55	2	1	3	4	2	3	1	1	1	1	53	27	3	3	3	3	3	2	2	1	3	5	1	3	3	3	3	3	3	3	3	2	2	2	2	2	2	2	2	2	2	2	2	2	172	23	30	29
I agree to participate انا اوافق على المشاركة	55	2	2	1	3	2	1	1	1	1	1	44	27	3	2	2	2	3	3	3	1	4	3	3	5	5	4	4	3	4	1	3	3	4	3	3	3	3	1	1	2	1	1	1	1	264	22	36	30
I agree to participate انا اوافق على المشاركة	55	1	1	2	3	2	1	1	1	1	1	44	8	3	3	1	3	1	2	1	3	4	1	4	5	4	3	4	5	4	3	3	4	5	4	3	4	3	5	1	2	3	4	5	5	211	19	37	51
I agree to participate انا اوافق على المشاركة	55	1	1	3	2	2	1	1	1	1	1	6	10	3	3	1	3	1	2	1	3	4	1	4	5	4	5	4	5	4	1	2	4	3	2	3	4	3	2	1	3	4	5	1	3	169	19	37	40
I agree to participate انا اوافق على المشاركة	55	1	1	2	2	2	2	1	1	1	1	5	6	3	3	1	3	1	2	1	3	4	1	4	5	4	5	4	5	4	3	2	4	3	2	3	4	5	4	3	1	2	4	4	3	161	19	39	44
I agree to participate انا اوافق على المشاركة	55	1	1	3	3	2	1	1	1	1	1	3	6	3	3	1	3	1	2	1	3	4	1	4	5	4	5	4	5	4	1	2	4	3	2	3	4	3	2	3	4	3	2	4	3	174	19	37	42
I agree to participate انا اوافق على المشاركة	55	2	1	3	2	2	1	1	1	1	1	10	9	3	3	1	3	1	2	1	3	4	1	4	5	4	5	4	5	4	1	3	4	2	4	5	3	2	1	3	4	5	4	3	2	169	19	37	45
I agree to participate انا اوافق على المشاركة	55	2	1	3	3	2	1	1	1	1	1	61	10	3	3	1	3	1	2	1	3	4	1	4	5	4	5	4	5	4	1	2	4	3	2	1	2	3	4	5	4	3	2	1	2	174	19	37	38
I agree to participate انا اوافق على المشاركة	55	2	1	3	4	2	3	1	1	1	1	16	13	3	3	1	3	2	2	1	3	3	2	3	3	5	5	4	3	5	3	3	2	1	1	1	1	1	1	1	1	1	1	1	1	204	21	36	17
I agree to participate انا اوافق على المشاركة	55	2	1	4	4	2	2	1	2	1	1	28	27	3	2	2	1	3	2	3	2	5	5	5	5	4	4	4	4	4	2	3	2	3	2	2	2	2	4	3	3	4	4	4	4	227	20	42	42
I agree to participate انا اوافق على المشاركة	55	2	1	3	4	2	3	1	1	1	1	45	25	3	3	1	1	3	1	2	2	4	1	4	4	5	3	5	3	4	3	4	5	4	3	4	3	3	3	3	3	2	1	1	1	36	17	36	40
I agree to participate انا اوافق على المشاركة	55	2	1	3	4	2	1	1	1	1	1	30	27	3	3	3	2	2	2	2	2	4	4	4	3	4	2	2	4	3	3	4	3	4	2	2	2	1	3	1	1	1	1	1	3	201	22	33	29
I agree to participate انا اوافق على المشاركة	55	2	1	1	1	2	1	1	1	1	1	27	27	3	2	2	2	3	1	3	2	4	3	4	4	4	3	5	5	4	1	4	4	3	3	3	1	3	3	1	3	2	2	3	2	50	19	37	37
I agree to participate انا اوافق على المشاركة	55	1	1	3	3	2	2	1	1	1	1	46	27	3	2	3	1	2	1	3	1	4	2	5	4	5	4	3	4	5	2	4	4	3	5	3	4	5	4	3	4	5	4	3	4	182	17	38	55
I agree to participate انا اوافق على المشاركة	55	2	1	3	4	2	1	1	1	1	1	53	50	2	2	2	2	2	2	2	2	3	3	3	3	3	3	3	3	3	3	3	3	3	3	3	3	3	3	3	3	2	3	3	3	277	18	30	41
I agree to participate انا اوافق على المشاركة	55	1	1	4	1	2	1	1	1	1	1	49	27	2	2	2	2	2	2	2	2	3	5	3	3	3	3	3	3	3	4	2	1	3	3	3	2	1	3	1	1	2	1	1	1	167	18	33	25
I agree to participate انا اوافق على المشاركة	56	2	1	3	4	2	1	1	2	1	1	49	50	3	3	3	3	3	3	3	2	4	5	4	4	4	4	4	4	4	5	2	4	2	2	2	2	2	4	1	1	2	2	1	2	248	25	42	29
I agree to participate انا اوافق على المشاركة	56	2	1	1	4	2	1	1	1	1	1	28	27	3	1	3	3	3	3	3	3	5	1	5	5	5	5	5	5	5	1	4	4	3	3	3	1	1	1	1	2	1	1	1	1	187	25	42	27
I agree to participate انا اوافق على المشاركة	56	2	1	1	3	2	1	1	1	1	1	28	27	3	3	3	3	1	3	3	2	3	1	5	5	5	5	5	5	4	2	3	1	1	1	3	1	1	1	1	3	2	1	1	3	134	24	40	23
I agree to participate انا اوافق على المشاركة	56	2	2	4	2	1	2	1	1	1	1	47	3	3	3	1	3	1	3	1	3	1	4	1	2	1	2	1	2	1	4	1	2	1	2	1	4	2	3	3	4	1	4	1	4	252	21	19	33
I agree to participate انا اوافق على المشاركة	56	2	1	3	4	2	1	1	1	1	1	36	27	3	3	3	1	1	3	3	2	3	2	5	5	5	3	4	4	3	3	3	3	2	2	2	1	1	1	1	1	1	2	1	1	132	22	37	22
I agree to participate انا اوافق على المشاركة	56	2	1	2	3	2	3	1	1	1	1	36	27	3	2	2	2	3	3	3	1	4	3	3	3	3	5	5	5	5	1	3	2	3	4	4	4	4	4	2	4	4	1	1	3	48	21	37	43
I agree to participate انا اوافق على المشاركة	56	2	1	4	2	1	2	1	2	1	1	43	5	3	2	2	3	2	3	2	3	1	4	1	2	1	2	1	2	1	4	1	5	2	4	4	3	4	1	5	1	3	3	1	1	98	23	19	38
I agree to participate انا اوافق على المشاركة	56	1	2	3	1	2	1	1	1	1	1	23	14	3	3	1	2	3	2	1	3	3	2	3	5	3	5	4	4	3	1	3	4	5	3	5	3	4	4	3	5	3	5	4	4	82	19	33	55
I agree to participate انا اوافق على المشاركة	56	2	1	4	3	2	1	1	1	1	1	50	32	2	3	1	2	3	3	3	2	5	2	2	1	3	3	2	4	4	4	5	3	1	3	3	2	4	3	3	1	4	1	5	3	153	22	30	41
I agree to participate انا اوافق على المشاركة	56	2	1	3	3	2	1	1	1	1	1	3	25	3	3	1	3	1	2	1	3	4	1	4	5	4	3	4	5	4	2	2	4	3	2	1	2	3	4	5	4	3	2	1	2	161	19	36	38
I agree to participate انا اوافق على المشاركة	56	1	1	3	2	2	1	1	1	1	1	3	10	3	3	1	3	1	2	1	3	4	1	4	5	4	5	4	5	4	1	2	4	3	2	1	2	3	4	5	4	3	2	1	2	161	19	37	38
I agree to participate انا اوافق على المشاركة	56	2	1	3	3	2	3	1	1	1	1	36	27	3	2	3	2	3	1	2	2	4	2	2	3	5	3	5	3	4	2	4	2	2	3	3	3	2	4	2	2	3	2	2	2	49	20	33	36
I agree to participate انا اوافق على المشاركة	56	2	1	1	4	1	3	1	1	1	1	30	27	1	3	1	3	3	2	2	2	4	2	4	4	4	5	3	3	4	2	3	3	2	2	2	2	2	4	3	3	1	1	1	3	205	18	35	32
I agree to participate انا اوافق على المشاركة	56	2	1	2	3	2	1	1	1	1	1	12	22	3	2	3	2	1	3	1	2	3	2	5	4	3	4	5	3	4	1	3	4	3	1	4	1	4	3	4	3	4	3	5	3	210	18	34	45
I agree to participate انا اوافق على المشاركة	56	2	1	3	3	2	1	1	1	1	1	61	6	2	3	1	2	1	3	1	2	5	2	5	4	5	4	5	4	5	2	5	4	3	2	1	2	3	4	5	4	3	2	1	2	174	18	41	41
I agree to participate انا اوافق على المشاركة	56	2	1	3	3	2	1	1	1	1	1	10	10	2	3	1	2	1	3	1	2	5	2	5	4	5	4	5	4	5	2	5	4	3	4	3	5	4	3	4	5	4	3	4	5	161	18	41	56
I agree to participate انا اوافق على المشاركة	56	1	1	2	2	2	1	1	1	1	1	18	5	2	1	2	3	1	2	1	3	5	2	5	4	4	5	4	5	3	1	5	3	3	4	3	2	2	2	3	4	3	2	4	4	161	16	38	44
I agree to participate انا اوافق على المشاركة	56	2	1	3	3	2	1	1	1	1	1	27	32	2	3	1	2	2	2	1	3	5	3	5	5	1	2	3	5	3	5	5	3	2	2	1	2	4	3	2	4	3	2	4	1	273	19	37	38
I agree to participate انا اوافق على المشاركة	57	2	1	3	4	2	3	1	1	1	1	15	27	3	3	3	3	3	3	3	3	4	3	4	4	3	4	4	4	3	2	4	3	3	2	2	2	2	2	2	2	2	2	2	2	92	27	35	32
I agree to participate انا اوافق على المشاركة	57	2	2	4	2	1	1	1	1	1	1	24	3	3	2	1	3	1	3	1	3	1	4	1	2	1	2	1	2	1	4	1	2	1	3	1	2	1	2	1	2	2	2	1	3	96	20	19	24
I agree to participate انا اوافق على المشاركة	57	1	1	3	3	2	1	1	1	1	1	15	6	3	3	1	3	1	2	1	3	4	1	4	5	4	5	4	5	4	1	2	4	3	2	4	1	1	2	4	3	5	4	3	2	216	19	37	40
I agree to participate انا اوافق على المشاركة	57	1	1	3	3	2	1	1	1	1	1	79	14	3	3	1	3	1	2	1	3	4	1	4	5	4	5	4	5	4	1	2	4	3	2	2	3	4	5	4	3	2	1	2	3	161	19	37	40
I agree to participate انا اوافق على المشاركة	57	2	1	4	3	2	1	1	1	1	1	49	32	2	3	1	1	2	3	1	1	5	3	4	3	2	3	4	5	2	2	3	3	2	2	4	4	3	3	3	2	4	3	2	4	153	17	33	42
I agree to participate انا اوافق على المشاركة	58	2	1	3	4	1	1	1	1	1	1	18	27	3	3	1	3	3	1	3	1	3	3	5	3	5	4	4	4	3	3	4	2	3	4	4	4	4	5	2	1	2	2	3	2	94	19	37	42
I agree to participate انا اوافق على المشاركة	58	2	1	3	4	2	1	1	1	1	1	40	27	3	3	2	2	3	1	2	3	4	4	4	2	4	3	3	4	4	4	4	2	2	1	1	1	1	4	1	1	1	1	1	1	145	22	36	22
I agree to participate انا اوافق على المشاركة	59	2	1	4	4	2	1	1	1	1	1	41	27	3	3	3	3	1	2	2	2	4	3	3	4	4	3	3	3	3	3	3	3	3	2	2	2	2	4	1	2	2	1	1	1	223	20	33	29
I agree to participate انا اوافق على المشاركة	59	2	2	4	2	2	1	1	1	1	1	48	17	3	2	2	3	2	3	2	3	1	4	1	2	1	2	2	3	1	4	1	2	1	2	1	2	1	3	1	3	1	3	1	3	253	23	21	25
I agree to participate انا اوافق على المشاركة	59	2	1	1	4	1	1	1	1	1	1	28	21	3	1	2	2	2	2	1	1	5	1	5	4	3	4	5	4	4	3	4	3	5	4	4	3	4	5	4	4	4	1	3	3	280	16	38	51
I agree to participate انا اوافق على المشاركة	60	2	1	1	2	2	1	1	1	1	2	36	10	3	3	3	1	3	2	3	2	4	3	4	3	3	3	3	4	4	3	3	3	3	1	1	1	1	1	1	1	1	1	1	1	45	23	34	20
I agree to participate انا اوافق على المشاركة	60	2	2	4	2	2	1	1	1	1	1	24	17	3	2	1	3	1	3	1	3	1	4	1	2	1	2	1	2	1	4	1	2	1	2	1	1	2	2	1	2	1	2	2	3	292	20	19	23
I agree to participate انا اوافق على المشاركة	60	1	1	2	3	2	1	1	1	1	1	8	5	3	2	1	3	1	3	1	3	4	3	5	4	5	4	5	4	4	1	1	3	4	2	4	2	4	3	2	4	2	4	2	4	295	18	39	41
I agree to participate انا اوافق على المشاركة	60	2	1	3	3	2	1	1	1	1	1	82	6	3	3	1	3	1	2	1	3	4	1	4	5	4	5	4	5	4	1	1	2	3	4	5	4	3	2	1	2	3	4	5	4	161	19	37	43
I agree to participate انا اوافق على المشاركة	60	1	2	3	3	2	1	1	1	1	1	49	27	1	3	1	3	3	1	1	2	4	4	3	4	4	4	4	4	4	3	4	3	4	4	4	3	4	2	2	1	4	3	3	2	29	18	38	43
I agree to participate انا اوافق على المشاركة	60	1	1	3	2	2	1	1	1	1	1	20	17	3	2	3	2	1	1	3	1	3	1	4	3	5	4	3	5	3	2	3	5	4	3	5	3	4	3	4	4	3	5	4	3	7	19	33	53
I agree to participate انا اوافق على المشاركة	60	2	1	3	3	2	1	1	1	1	1	17	11	3	2	3	1	2	1	3	1	4	1	4	5	4	5	4	5	4	1	3	4	2	4	3	2	3	5	3	2	3	4	3	4	211	17	37	45
I agree to participate انا اوافق على المشاركة	60	1	1	3	2	2	1	1	1	1	1	27	21	3	2	3	1	2	1	3	2	4	1	4	3	4	5	4	3	4	1	2	4	3	2	3	4	3	2	4	3	2	4	3	2	216	18	33	41
I agree to participate انا اوافق على المشاركة	60	2	1	3	2	2	1	1	1	1	1	24	14	2	1	1	3	2	1	3	2	4	5	3	4	2	4	4	4	3	4	3	5	3	4	5	3	4	4	5	3	5	3	5	3	161	17	37	55
I agree to participate انا اوافق على المشاركة	60	2	1	3	3	2	1	1	1	1	1	11	11	2	3	1	2	1	3	1	2	5	2	5	4	5	4	5	4	5	2	5	4	3	2	1	2	3	4	5	4	3	2	1	2	174	18	41	41
I agree to participate انا اوافق على المشاركة	60	1	1	3	4	2	1	1	1	1	1	57	21	2	3	1	2	1	3	1	2	5	2	3	4	5	4	3	4	5	2	4	2	3	4	3	2	3	4	3	2	3	4	3	2	161	18	37	42
I agree to participate انا اوافق على المشاركة	60	2	2	1	2	1	1	1	1	1	1	34	50	3	2	2	1	2	1	2	1	1	1	3	3	3	5	2	5	3	1	5	2	4	2	4	3	4	3	3	3	3	4	3	4	12	15	27	47
I agree to participate انا اوافق على المشاركة	61	2	1	3	4	2	1	1	1	1	1	50	27	3	3	1	3	3	3	3	3	4	3	3	4	5	5	3	3	3	3	3	2	1	1	1	1	1	1	1	1	1	1	1	1	254	23	36	17
I agree to participate انا اوافق على المشاركة	61	2	2	3	3	2	1	1	1	1	1	31	27	3	3	1	3	3	1	3	3	4	3	4	5	5	5	4	4	4	3	3	3	2	1	1	1	1	1	1	1	1	1	1	1	223	21	41	19
I agree to participate انا اوافق على المشاركة	61	2	2	3	2	2	1	1	1	1	1	48	32	3	3	1	3	1	3	3	3	4	3	4	4	3	4	4	4	4	2	4	3	4	3	3	3	3	3	3	4	3	4	3	4	60	22	36	47
I agree to participate انا اوافق على المشاركة	61	2	1	3	4	2	3	1	2	1	1	35	27	3	3	3	3	3	1	3	1	4	3	3	4	4	5	5	5	5	1	3	3	3	2	2	2	2	2	1	2	1	2	2	2	278	23	39	29
I agree to participate انا اوافق على المشاركة	61	2	1	3	4	2	3	1	1	1	1	28	27	3	1	3	1	3	1	3	3	4	2	4	4	4	4	4	4	4	2	4	4	3	1	1	1	1	4	1	1	1	1	1	3	189	19	36	27
I agree to participate انا اوافق على المشاركة	61	2	2	3	1	2	2	1	1	1	1	27	27	3	3	3	3	2	2	2	1	4	3	3	3	4	5	5	5	5	4	3	3	3	3	3	3	3	3	1	1	3	1	1	1	224	22	41	32
I agree to participate انا اوافق على المشاركة	61	1	1	3	3	2	1	1	1	1	1	15	24	3	3	1	3	1	2	1	3	4	1	4	5	4	5	4	5	4	1	1	2	3	4	4	3	2	1	2	3	4	5	4	3	161	19	37	41
I agree to participate انا اوافق على المشاركة	61	2	1	2	2	2	1	1	1	1	1	72	14	3	2	1	3	1	2	3	2	4	1	5	4	5	4	5	4	5	2	2	4	1	3	4	2	4	3	3	4	3	2	4	2	251	20	39	41
I agree to participate انا اوافق على المشاركة	62	2	1	4	4	2	1	1	1	1	1	88	40	1	3	1	3	3	1	3	1	1	4	1	1	1	1	1	1	1	4	1	1	1	1	1	1	1	1	1	1	1	1	1	1	194	19	16	14
I agree to participate انا اوافق على المشاركة	63	1	1	3	3	1	1	1	2	1	1	53	27	3	2	3	3	3	2	2	2	4	5	4	4	4	4	4	4	4	3	3	3	4	1	1	1	1	1	1	1	3	1	1	1	105	23	40	23
I agree to participate انا اوافق على المشاركة	63	2	2	4	2	1	2	1	1	1	1	47	27	3	2	2	3	2	3	2	3	1	3	3	1	3	1	5	2	4	4	1	3	1	4	1	4	1	4	1	3	1	3	2	2	106	23	27	31
I agree to participate انا اوافق على المشاركة	63	2	1	1	3	2	1	1	1	1	1	50	27	3	3	1	1	3	2	2	2	3	3	4	5	5	5	3	5	3	3	4	4	1	1	1	1	1	4	1	3	3	1	1	1	153	18	39	27
I agree to participate انا اوافق على المشاركة	64	2	1	3	2	2	1	1	1	1	2	36	19	3	3	3	1	3	1	3	2	5	2	3	4	3	4	5	4	3	2	3	3	2	2	2	3	2	3	2	3	2	3	2	3	23	22	35	35
I agree to participate انا اوافق على المشاركة	65	2	1	2	3	2	1	1	1	1	1	27	27	3	1	2	1	3	3	3	3	5	4	3	3	3	2	3	3	3	3	3	2	2	4	4	4	3	5	1	1	2	1	1	1	35	22	32	34
I agree to participate انا اوافق على المشاركة	65	2	1	1	4	2	1	1	1	1	1	31	27	3	1	3	1	1	3	3	3	4	2	5	4	3	4	4	3	4	2	3	1	1	1	1	1	1	4	1	1	1	1	1	1	78	19	35	19
I agree to participate انا اوافق على المشاركة	65	1	1	4	3	1	1	1	1	1	1	40	5	3	3	1	3	2	3	1	1	3	4	3	4	3	3	4	3	3	2	4	3	3	4	2	4	3	3	4	2	4	3	4	2	40	20	32	45
I agree to participate انا اوافق على المشاركة	65	1	2	3	1	1	1	1	1	1	2	28	27	3	3	3	3	1	2	2	2	3	1	5	5	5	5	5	5	5	1	3	2	1	1	1	1	1	1	1	1	1	1	1	1	206	22	40	17
I agree to participate انا اوافق على المشاركة	65	2	2	4	2	1	1	1	1	1	1	24	3	2	3	1	2	1	3	2	3	1	1	2	3	5	3	4	4	2	3	3	2	5	3	5	3	5	3	3	5	4	3	5	3	30	19	28	52
I agree to participate انا اوافق على المشاركة	66	2	2	3	3	2	1	2	1	1	1	44	27	3	3	1	3	3	1	3	3	3	3	3	3	3	3	3	3	3	3	3	3	2	2	2	2	2	4	1	1	1	1	1	1	44	21	30	26
I agree to participate انا اوافق على المشاركة	66	2	1	3	1	2	1	1	1	1	1	57	44	3	3	1	3	1	3	3	3	3	3	4	3	4	4	3	4	3	2	4	3	4	1	1	1	1	1	1	1	1	1	1	2	60	23	33	23
I agree to participate انا اوافق على المشاركة	66	2	1	3	2	2	1	1	1	1	1	21	7	3	3	1	3	1	2	1	3	4	1	4	5	4	5	3	4	5	3	4	5	2	3	4	2	4	3	5	2	3	5	2	4	70	19	38	48
I agree to participate انا اوافق على المشاركة	66	1	1	2	2	2	1	1	1	1	1	46	10	3	2	3	1	2	3	1	2	4	1	4	4	5	4	5	3	4	3	3	2	4	3	5	3	5	3	4	5	2	5	2	5	18	18	37	51
I agree to participate انا اوافق على المشاركة	66	1	1	3	3	2	1	1	1	1	1	3	21	3	2	3	1	2	1	3	1	4	1	4	5	4	3	4	5	4	3	2	4	3	2	4	5	2	4	2	5	2	5	4	3	174	17	37	47
I agree to participate انا اوافق على المشاركة	66	2	1	3	3	2	1	1	1	1	1	11	10	2	1	1	3	2	1	3	1	5	2	5	4	5	4	5	4	5	2	5	4	3	2	3	2	3	4	3	2	4	5	4	2	161	16	41	46
I agree to participate انا اوافق على المشاركة	67	1	2	1	2	2	3	1	1	1	1	28	7	3	3	3	1	3	1	1	3	4	2	5	4	5	4	5	5	5	1	4	3	3	1	1	1	1	4	1	1	1	1	1	2	194	21	40	25
I agree to participate انا اوافق على المشاركة	67	2	2	3	4	2	3	1	1	1	1	31	27	3	1	1	3	3	3	2	2	4	2	4	4	3	3	2	4	4	2	2	2	2	2	2	2	2	3	1	3	3	2	1	1	162	21	32	28
I agree to participate انا اوافق على المشاركة	67	2	1	3	3	2	1	1	1	1	1	39	10	3	3	1	3	1	2	1	3	4	1	4	5	4	5	4	5	4	2	2	4	3	2	3	4	3	2	4	3	2	3	4	2	174	19	38	41
I agree to participate انا اوافق على المشاركة	67	1	1	3	2	2	1	1	1	1	1	21	11	3	3	1	3	1	2	1	3	4	1	4	5	4	5	4	5	4	1	2	4	3	2	3	4	4	3	2	3	4	2	3	4	161	19	37	43
I agree to participate انا اوافق على المشاركة	67	1	1	1	3	1	1	1	1	1	1	50	27	3	2	2	2	2	1	2	2	4	2	4	4	4	3	4	4	3	2	4	3	4	1	1	1	1	1	1	1	1	1	1	3	229	18	34	24
I agree to participate انا اوافق على المشاركة	68	2	1	3	4	2	1	1	1	1	1	46	10	3	3	1	3	1	2	1	3	4	1	4	5	4	5	4	5	4	1	2	4	3	2	3	4	5	4	3	2	2	3	4	5	161	19	37	46
I agree to participate انا اوافق على المشاركة	68	2	1	1	4	2	3	1	1	1	1	50	27	3	1	2	2	2	1	3	3	4	1	4	4	4	5	4	4	4	1	5	4	3	3	3	4	4	3	5	3	5	5	3	5	65	18	35	55
I agree to participate انا اوافق على المشاركة	76	2	2	3	3	2	3	1	1	1	1	49	27	3	1	3	3	3	3	3	3	4	2	4	4	4	4	4	3	4	3	3	2	2	2	2	2	2	4	1	1	1	1	1	1	171	25	36	25
[truncated: 14 more columns]
